# Supplementary material for: Comparative proteome analysis of human epithelial ovarian cancer
Source: Proteome Sci. 2007 Sep 24;5:16. doi: 10.1186/1477-5956-5-16 (PMC2072939; doi:10.1186/1477-5956-5-16)
Supplement: Additional file 1 — Complete iTRAQ protein identification data. This list represent every protein identified by MS analysis for the three iTRAQ experiments, including peptide sequences and statistical information. [file 1477-5956-5-16-S1.xls]

## Sheet: Sheet1
Protein Name	Accession	Experiment	Protein	Peptide	Peptide Sequence	Mass	Mass error	Charge	Peptide Ratio (112/81)			Protein ratio (112/81)
			Score	confidence		(Da)	(Da)		117:115	115:114	117:116	Average	%RSD
10 kDa heat shock protein, mitochondrial	IPI00220362	1	2.36	99	GGIMLPEJ	1131.48	-0.18	2	2.00602			2.53073	33.1868
		2	4	99	GGIMLPEJ	1131.72	0.06	2		1.95058	1.89215
		3	11.97	99	VGDKVLLPEYGGTK	1907.12	0.0116666	3		4.28853	4.64333
				99	VLLPEYGGTK	1363.8	0.00296256	2		2.20593	2.76388
				99	GGEIQPVSVK	1300.75	-0.00916215	2		2.17381	2.25041
				99	SAAETVTK	1093.61	-0.0112126	2		2.68794	2.75863
				99	SAAETVTK	1093.6	-0.0262259	2		2.33982	3.37516
				99	GGIMLPEK	1131.63	-0.0228885	2		1.60992	1.91393
				99	VGDKVLLPEYGGTK	1907.1	-0.00590996	3		2.86804	3.14848
109 kDa protein	IPI00478047	2	2.02	99	IYGAPGVEFTGLHR	1660.02	0.13	3		1.00958	1.05567	1.03237	3.15637
130 kDa leucine-rich protein	IPI00329745	1	6.31	99	ADAVWNJ	1090.55	-0.06	2	3.5403			3.80806	29.8968
				99	TVLDQQQTPSR	1415.67	-0.09	2	5.59399
		2	2.29	99	ILGFMJ	995.72	0.11	2		3.06	3.47
14-3-3 protein beta/alpha	IPI00216318	1	4	99	AVTEQGHELSNEER	1741.78	-0.05	3	2.24017			1.50495	28.1004
		2	4	99	AVTEQGHELSNEER	1741.94	0.11	2		1.37828	1.61295
				99	YLSEVASGDNJ	1469.95	0.18	2		1.13641	1.36404
14-3-3 protein gamma	IPI00220642	2	4	99	NVTELNEPLSNEER	1786.95	0.06	2		0.796283	0.941327	0.851483	9.90339
				99	YLAEVATGEJ	1367.94	0.19	2		0.769675	0.911149
14-3-3 protein tau	IPI00018146	1	2	99	YLAEVACGDDRJ	1672.78	-0.04	3	2.14577			1.27351	36.8577
		2	4	99	AVTEQGAELSNEER	1675.86	0.05	2		1.01689	1.0788
				99	YDDMATCMJ	1410.58	-0.01	2		1.09868	1.29519
14-3-3 protein zeta/delta	IPI00021263	1	8.42	99	DSTLIMQLLR	1332.59	-0.18	2	2.49343			1.46615	41.3944
				99	SVTEQGAELSNEER	1691.72	-0.09	3	1.72155
				99	VVSSIEQJ	1176.53	-0.18	2	1.49795
		2	2	99	SVTEQGAELSNEER	1691.7	-0.11	2		0.972617	1.08327
150 kDa oxygen-regulated protein precursor	IPI00000877	1	2	99	AEAGPEGVAPAPEGEJ	1795.92	0	3	1.17327			1.17327
26S protease regulatory subunit 6B	IPI00020042	2	2.02	99	ADTLDPALLRPGR	1538	0.13	2		1.10402	0.850905	0.969236	18.4662
26S proteasome non-ATPase regulatory subunit 10	IPI00003565	2	1.22	94	MIHILLYYJ	1481.04	0.17	3		0.810569	1.1139	0.950206	22.5727
26S proteasome non-ATPase regulatory subunit 11	IPI00105598	2	3.42	96	TYHALSNLPJ	1430.95	0.13	3		1.4327	1.49336	1.1978	23.34
				99	VVDSLYNJ	1224.78	0.08	2		0.97109	0.990729
26S proteasome non-ATPase regulatory subunit 2	IPI00012268	2	2.03	99	LAQGLTHLGJ	1324.94	0.13	3		0.719294	0.875159	0.793408	13.8911
26S proteasome non-ATPase regulatory subunit 3	IPI00011603	1	2	99	TAAAAAEHSQR	1255.49	-0.16	3	1.37901			1.03728	27.4739
		2	2.01	99	ALDLVAAJ	1087.85	0.16	2		0.827908	0.97754
26S proteasome non-ATPase regulatory subunit 4	IPI00022694	2	2	99	MTISQQEFGR	1339.82	0.15	2		1.24132	1.28278	1.26188	2.32371
26S proteasome non-ATPase regulatory subunit 6	IPI00014151	2	2.65	99	FLLSLPEHR	1254.9	0.18	3		1.10064	0.802509	0.939827	22.4309
2-oxoglutarate dehydrogenase E1 component, mitochondrial precursor	IPI00098902	2	2.01	99	SWDIFFR	1113.71	0.13	2		1.33139	1.15201	1.23846	10.2417
30S ribosomal protein S7 homolog	IPI00006440	2	2.03	99	YHAASAEEQATIER	1718.93	0.09	3		2.18951	2.48241	2.33136	8.88389
39S ribosomal protein L9, mitochondrial precursor	IPI00307409	2	2	99	NLGVVVAPHTLJ	1535.1	0.16	3		2.03804	1.77603	1.90253	9.73807
3-hydroxyacyl-CoA dehydrogenase type II	IPI00017726	2	2	99	DLAPIGIR	997.76	0.16	2		2.11088	2.15705	2.13384	1.52992
3-hydroxyisobutyrate dehydrogenase, mitochondrial precursor	IPI00013860	2	2	99	DLGLAQDSATSTJ	1593.95	0.1	2		1.85876	1.91585	1.88709	2.13929
40S ribosomal protein S10	IPI00008438	1	3.54	97	GLEGERPAR	1127.59	-0.04	2	2.11813			2.05692	4.14758
				99	NVPNLHVMJ	1338.59	-0.19	3	1.99748
40S ribosomal protein S11	IPI00025091	1	1.52	97	NIGLGFJ	1035.55	-0.09	2	1.55059			1.23511	14.3579
		2	4	99	EAIEGTYIDJ	1425.9	0.14	2		1.18396	1.2288
				99	NIGLGFJ	1035.67	0.03	2		1.10119	1.15704
40S ribosomal protein S12	IPI00414922	1	2	99	TALIHDGLAR	1209.5	-0.19	3	1.75711			1.43516	15.2387
		2	3	90	DVIEEYFJ	1329.88	0.17	3		1.32299	1.23036
				99	TALIHDGLAR	1209.76	0.07	3		1.75669	1.301
				99	TALIHDGLAR	1209.81	0.11	2		1.34219	1.42931
40S ribosomal protein S13	IPI00221089	1	3.52	99	DSHGVAQVR	1111.58	-0.01	2	2.24281			1.60328	35.6318
				97	GLSQSALPYRR	1390.64	-0.14	3	2.08754
		2	3.44	99	JGLTPSQIGVILR	1669.22	0.17	2		1.09105	1.29351
40S ribosomal protein S14	IPI00026271	1	4.16	99	IEDVTPIPSDSTRR	1728.85	-0.07	3	2.14188			1.69049	20.7782
				97	TJTPGPGAQSALR	1570.86	-0.04	3	1.75447
		2	2	99	IEDVTPIPSDSTR	1572.85	0.03	2		1.28385	1.69276
40S ribosomal protein S15	IPI00216153	1	2.06	99	EAPPMEJPEVVJ	1784.85	-0.17	3	1.65711			2.07341	23.3245
		2	2.05	99	EAPPMEJPEVVJ	1785.19	0.17	4		2.61938	2.05355
40S ribosomal protein S15a	IPI00221091	1	2	99	IVVNLTGR	1014.51	-0.13	2	1.44438			1.44438
40S ribosomal protein S16	IPI00221092	1	2.44	91	TLLVADPR	1027.54	-0.07	2	1.85524			1.86
40S ribosomal protein S17	IPI00221093	1	2.21	99	IAGYVTHLMJ	1419.66	-0.15	3	2.18971			2.18971
40S ribosomal protein S18	IPI00013296	1	7.05	99	AGELTEDEVER	1390.58	-0.09	2	1.31457			1.50277	37.7016
				91	IPDWFLNR	1203.54	-0.11	2	2.31517
				99	RAGELTEDEVER	1546.71	-0.07	3	2.05477
		2	2.05	99	AGELTEDEVER	1390.71	0.03	2		1.09105	1.12329
40S ribosomal protein S19	IPI00215780	1	4.06	99	ALAAFLJ	1020.58	-0.08	2	2.16052			1.79135	18.938
				99	IAGQVAAANJ	1229.71	-0.03	2	2.01207
		2	2	99	ALAAFLJ	1020.76	0.1	2		1.69126	1.40059
40S ribosomal protein S2	IPI00013485	1	4	99	GYWGNJ	1011.47	-0.08	2	1.92325			1.72024	34.6475
				99	SPYQEFTDHLVJ	1750.81	-0.11	3	2.57837
		2	2.03	99	GTGIVSAPVPJ	1312.86	0.06	2		1.299	1.35946
40S ribosomal protein S20	IPI00012493	1	2	99	LIDLHSPSEIVJ	1637.85	-0.12	3	1.88583			1.50087	21.6443
		2	2.15	99	TPVEPEVAIHR	1390.85	0.07	2		1.25931	1.42361
40S ribosomal protein S21	IPI00017448	1	2	99	MGESDDSILR	1265.43	-0.18	2	1.72217			1.30286	26.3473
		2	2	99	MGESDDSILR	1265.72	0.12	2		1.08276	1.18599
40S ribosomal protein S25	IPI00012750	1	2	99	LITPAVVSER	1227.54	-0.19	2	1.62388			1.62388
40S ribosomal protein S27	IPI00513971	1	2.77	99	DLLHPSPEEEJ	1580.74	-0.09	3	2.86206			2.86206
40S ribosomal protein S3a	IPI00419880	1	9.4	99	LIPDSIGJDIEJ	1758.95	-0.11	3	2.24778			2.03534	14.0635
				99	LMELHGEGSSSGJ	1618.71	-0.12	3	1.84298
40S ribosomal protein S4, X isoform	IPI00217030	1	2.22	97	TIRYPDPLIJ	1502.78	-0.13	3	1.89608			1.55795	14.8305
		2	2.3	99	LSNIFVIGJ	1277.96	0.17	2		1.30664	1.39522
				99	LSNIFVIGJ	1277.97	0.17	3		1.61896	1.64011
40S ribosomal protein S5	IPI00008433	1	2.33	99	TIAECLADELINAAJ	1907.88	-0.11	3	2.23226			1.3254	33.5831
		3	6.64	99	GSSNSYAIK	1214.62	-0.017042	2		1.28587	1.72948
				99	VNQAIWLLCTGAR	1633.84	-0.0144943	2		1.16783	1.08059
				99	TIAECLADELINAAK	1908.05	0.0600638	3		1.00937	1.13626
40S ribosomal protein S6	IPI00021840	2	2.61	99	LFNLSJEDDVR	1623.08	0.19	2		1.40347	1.69454	1.54216	13.3461
40S ribosomal protein S8	IPI00216587	1	3.96	90	ELEFYLR	1112.49	-0.12	2	2.33101			2.33101
40S ribosomal protein S9	IPI00221088	1	4.05	99	IGVLDEGJ	1117.54	-0.12	2	1.53677			1.42354	14.9159
				99	RLFEGNALLR	1331.59	-0.2	3	1.61674
		2	3.69	96	IEDFLERR	1220.85	0.18	3		1.62943	1.39757
				99	LDUILGLJ	1366.03	0.16	3		1.05997	1.38762
40S ribosomal protein SA	IPI00553164	2	2.16	99	FAAATGATPIAGR	1346.76	0.02	2		1.12245	1.35488	1.2332	13.327
5'-3' exoribonuclease 2	IPI00100151	2	2	99	LWEAGWJ	1176.76	0.11	2		1.29802	1.65118	1.46399	17.0574
5'-AMP-activated protein kinase, gamma-2 subunit	IPI00219377	2	2	99	FDVINLAAEJ	1406.98	0.18	2		0.953097	1.22858	1.08211	18.0013
60 kDa heat shock protein, mitochondrial precursor	IPI00472102	1	10.36	99	IPAMTIAJ	1131.54	-0.15	2	2.06052			2.04709	34.6347
				99	LSDGVAVLJ	1188.56	-0.17	2	1.8967
				99	TLJIPAMTIAJ	1617.95	-0.08	3	2.28148
				99	VGGTSDVEVNEJ	1520.73	-0.07	3	3.54714
				99	VGGTSDVEVNEJ	1520.71	-0.09	2	2.69855
				98	VTDALNATR	1103.43	-0.19	2	1.55292
		2	2.03	99	IPAMTIAJ	1131.85	0.15	2		1.35178	1.72126
60S acidic ribosomal protein P0	IPI00008530	1	2.15	99	GHLENNPALEJ	1508.76	-0.06	3	2.25446			1.46411	42.8415
		2	2.17	99	IIQLLDDYPJ	1505.03	0.15	2		1.07447	1.29564
60S ribosomal protein L10	IPI00554723	1	5.67	99	GAFGJPQGTVAR	1475.75	-0.1	3	1.70602			2.02888	24.6341
				99	LIPDGCGVJ	1234.5	-0.17	2	2.41284
60S ribosomal protein L10a	IPI00412579	1	2	99	AVDIPHMDIEALJ	1738.88	-0.07	3	2.45896			1.51999	34.4206
		3	4.14	99	AVDIPHMDIEALKK	2011.19	0.0375365	4		1.09319	1.59317
				99	MTDDELVYNIHLAVNFLVSLLKKNWQNVR	3905.11	-0.016699	5		1.41355	1.34025
60S ribosomal protein L13	IPI00465361	1	2.85	99	STESLQANVQR	1375.67	-0.06	2	2.68613			1.33375	43.814
		3	6.03	99	VATWFNQPAR	1332.69	-0.0168265	2		1.25016	1.43982
				99	STESLQANVQR	1375.73	0.0110738	2		1.0104	1.28461
				99	LATQLTGPVMPVR	1525.88	0.00603815	2		0.985683	1.21371
60S ribosomal protein L13a	IPI00304612	1	2.13	99	MVVPAALJ	1115.6	-0.1	2	1.92822			1.92822
60S ribosomal protein L18a	IPI00026202	1	2.18	99	VEEIAASJ	1133.58	-0.07	2	1.86596			1.43792	18.5449
		2	4	99	DLTTAGAVTQCYR	1587.95	0.19	3		1.25102	1.30212
				99	IFAPNHVVAJ	1382.98	0.15	2		1.27359	1.58792
60S ribosomal protein L21	IPI00247583	2	2.06	99	GTWVQLJ	1118.73	0.05	2		0.906642	0.941103	0.923712	2.63806
60S ribosomal protein L23	IPI00010153	1	3.52	99	GSAITGPVAJ	1187.69	-0.03	2	2.74622			2.27816	26.5799
				97	NLYIISVJ	1236.59	-0.19	2	1.88987
60S ribosomal protein L24	IPI00306332	1	1.4	96	VFQFLNAJ	1253.55	-0.2	2	2.0689			1.6696	20.4596
		2	2.07	99	CESAFLSJ	1217.76	0.16	2		1.40315	1.60323
60S ribosomal protein L26	IPI00027270	2	2.59	99	IMSSPLSJ	1149.81	0.13	2		1.0459	1.31229	1.17155	16.0786
60S ribosomal protein L27	IPI00219155	2	1.6	95	USVDIPLDJ	1481.02	0.17	3		1.36029	1.47715	1.41752	5.82951
60S ribosomal protein L28	IPI00182533	1	2	99	TVGVEPAADGJ	1330.69	-0.05	2	2.96485			1.53009	70.8764
		3	2.18	99	KTVGVEPAADGK	1602.91	-0.0196595	3		0.925809	1.30504
60S ribosomal protein L29	IPI00419919	1	4.01	99	AQAAAPASVPAQAPJ	1664.94	0	3	2.77169			1.96706	31.0683
				99	LAYIAHPJ	1199.54	-0.19	3	2.28536
		2	2.1	99	AQAAAPASVPAQAPJ	1665.02	0.08	2		1.42125	1.66303
60S ribosomal protein L3	IPI00550021	1	2	99	VACIGAWHPAR	1369.5	-0.19	3	1.4405			1.1376	32.8136
		2	1.23	94	IGQGYLIJ	1178.89	0.15	2		0.754953	1.35376
60S ribosomal protein L34	IPI00219160	1	2.08	99	IVYLYTJ	1186.6	-0.12	2	2.67309			2.67309
60S ribosomal protein L35a	IPI00029731	2	2.03	99	AIFAGYJ	1056.74	0.12	2		1.26531	1.52454	1.38889	13.1981
60S ribosomal protein L4	IPI00003918	1	1.23	94	MINTDLSR	1092.38	-0.19	2	1.40292			1.42409	8.05857
		2	3.17	99	AAAAAAALQAJ	1243.82	0.07	2		1.44546	1.61005
				93	EAVLLLJ	1072.86	0.15	2		1.37937	1.30056
60S ribosomal protein L40	IPI00456429	1	4.35	99	ESTLHLVLR	1210.52	-0.2	3	1.85229			1.22268	23.6345
				99	IQDJEGIPPDQQR	1810.85	-0.14	3	1.45634
		2	6.06	99	ESTLHLVLR	1210.85	0.12	3		1.1761	1.01822
				99	IQDJEGIPPDQQR	1811.13	0.14	2		1.00479	1.26837
				99	TLSDYNIQJ	1368.9	0.15	2		1.01111	1.19985
60S ribosomal protein L5	IPI00000494	1	1.71	98	HIMGQNVADYMR	1577.65	-0.12	3	1.86052			1.20735	22.9565
		3	7.32	99	GAVDGGLSIPHSTK	1625.83	-0.0651401	3		1.03697	1.21494
				99	VGLTNYAAAYCTGLLLAR	2059.07	-0.00252066	3		1.31351	0.98
				98	EFNAEVHR	1144.56	-0.0169395	2		0.986442	1.40742
				97	HIMGQNVADYMR	1577.71	-0.0445916	3		1.18399	1.09907
60S ribosomal protein L6	IPI00329389	2	4.06	99	AVDSQILPJ	1257.88	0.13	2		0.809587	0.916179	1.20995	40.486
				99	YYPTEDVPR	1282.82	0.19	2		1.62735	1.77558
60S ribosomal protein L7	IPI00030179	1	3.72	91	ASINMLR	947.4	-0.13	2	1.43491			1.5284	20.6209
				97	EVPAVPETLJJ	1641.91	-0.1	3	1.90493
				90	TTHFVEGGDAGNR	1503.68	-0.04	3	1.30619
6-phosphofructokinase	IPI00219585	2	2.08	99	AMNWMSGJ	1211.7	0.1	2		1.26825	1.26378	1.26602	0.249557
6-phosphofructokinase, type C	IPI00009790	2	4.02	99	LPDDQIPJ	1212.81	0.1	2		0.858114	0.924226	0.802104	12.6045
				96	MGIYVGAJ	1125.77	0.11	2		0.720384	0.724493
6-phosphogluconate dehydrogenase, decarboxylating	IPI00219525	2	2.02	99	HEMLPASLIQAQR	1637.05	0.16	3		0.929542	0.832351	0.879605	7.8131
78 kDa glucose-regulated protein precursor	IPI00003362	1	6.06	99	AJFEELNMDLFR	1799.88	-0.07	3	1.30168			0.718782	44.8396
				99	LTPEEIER	1129.42	-0.19	2	1.01287
				99	TFAPEEISAMVLTJ	1823.82	-0.17	3	0.958211
		2	3.41	91	LTPEEIER	1129.71	0.09	2		0.600102	0.629153
				97	VYEGERPLTJ	1478.92	0.09	2		0.473713	0.438697
ABC A13	IPI00328762	2	2.04	99	MNSILKIVTWVLNIJ	2059.45	0.19	3		1.15484	0.756571	0.934729	30.1283
Absent in melanoma 1 protein	IPI00294840	2	2.08	99	GSSIDVLGIVANLK	1528.94	0.05	2		1.92201	2.12296	2.01999	7.03447
Acetyl-CoA acetyltransferase, mitochondrial precursor	IPI00030363	1	2	99	EVVIVSATR	1116.56	-0.1	2	3.13084			3.13084
Acidic leucine-rich nuclear phosphoprotein 32 family member A; Acidic leucine-rich nuclear phosphoprotein 32 family member C	IPI00025849; IPI00018262	2	2	99	VSGGLEVLAEJ	1388.96	0.15	2		1.61612	1.87628	1.74135	10.5643
Actin, cytoplasmic 1; Actin, cytoplasmic 2	IPI00021439; IPI00021440	1	15.57	92	AGFAGDDAPR	1119.54	0	2	0.629491			0.634153	42.5946
				99	AVFPSIVGRPR	1341.6	-0.2	3	0.68772
				99	DLTDYLMJ	1285.54	-0.14	2	1.15293
				99	DSYVGDEAQSJ	1485.67	-0.06	2	0.782128
				92	GILTLJ	931.52	-0.11	2	0.947497
				91	IJIIAPPER	1323.66	-0.19	3	0.807438
				99	QEYDESGPSIVHR	1659.73	-0.08	3	1.36162
				99	SYELPDGQVITIGNER	1933.84	-0.15	3	1.01939
				99	VAPEEHPVLLTEAPLNPJ	2241.18	-0.08	4	0.843462
		2	11.9	99	DLTDYLMJ	1285.84	0.16	2		0.329549	0.4881
				97	EITALAPSTMK	1304.73	0.01	2		0.509154	0.473234
				97	GYSFTTTAER	1275.74	0.12	2		0.367717	0.454233
				96	IIAPPERJ	1210.84	0.08	3		0.339909	0.36817
				99	IJIIAPPER	1324.01	0.15	2		0.682217	0.646813
				99	QEYDESGPSIVHR	1659.9	0.1	3		0.857678	0.819386
				99	QEYDESGPSIVHR	1659.92	0.12	2		0.521259	0.616188
Actin-like protein 3	IPI00028091	2	2	99	HNPVFGVMS	1130.74	0.17	2		0.738159	0.77479	0.756253	3.42497
Actin-like protein 6B	IPI00007776	2	2	99	AGYAGEDCPJ	1343.68	0.07	2		1.46847	1.9173	1.67794	18.9145
Actin-related protein 2/3 complex subunit 2	IPI00005161	2	2.08	99	DSIVHQAGMLJ	1486	0.18	3		0.582436	0.768419	0.668995	19.6578
Actin-related protein 2/3 complex subunit 3	IPI00005162	1	2	99	AYLQQLR	1034.53	-0.08	2	1.33056			1.33056
Activated RNA polymerase II transcriptional coactivator p15	IPI00221222	2	2.24	99	DDNMFQIGJ	1354.82	0.14	2		1.02605	1.10071	1.06273	4.96763
Activating signal cointegrator 1	IPI00018840	2	2	99	DLLPHQELR	1263.83	0.11	3		1.40805	1.00481	1.18947	23.9717
Activating signal cointegrator 1 complex subunit 2	IPI00549736	2	1.55	96	RPFTIPQVLR	1370.02	0.19	3		1.63968	1.10518	1.34616	28.0758
Acylamino-acid-releasing enzyme	IPI00337741	2	2.02	99	AESFFQTJ	1244.8	0.14	2		1.75549	1.76842	1.76194	0.519232
Acyl-CoA dehydrogenase, very-long-chain specific, mitochondrial precursor	IPI00028031	2	6.01	99	GILLFGTJ	1135.89	0.16	2		0.975343	1.01711	1.04569	7.07946
				99	ITAFVVER	1077.78	0.15	2		0.960621	1.08059
				99	TPVTDPATGAVJ	1443.87	0.04	2		1.12158	1.13201
Acyl-coenzyme A thioesterase 2, mitochondrial isoform B	IPI00220710	2	1.53	97	IFGGFLMR	1083.58	-0.02	2		0.711442	0.986147	0.837608	23.1905
Adapter-related protein complex 3 beta 1 subunit	IPI00021129	2	2.1	99	GLAAHYFFPR	1321.9	0.2	3		1.11776	0.822068	0.958581	21.8122
Adenosine deaminase	IPI00296441	2	2	99	TVHAGEVGSAEVVJ	1670.06	0.14	3		2.95307	2.601	2.77145	8.98281
Adenosylhomocysteinase	IPI00012007	2	1.22	94	VAVVAGUGDVGJ	1566.09	0.17	3		1.97719	2.67656	2.30045	21.4971
Adenylyl cyclase-associated protein 1	IPI00008274	1	2.01	99	LSDLLAPISEQIJ	1713.83	-0.19	3	1.70556			1.70556
ADP/ATP translocase 1; ADP/ATP translocase 2; ADP/ATP translocase 3	IPI00022891; IPI00007188; IPI00291467	1	3.38	98	LAADVGJ	960.46	-0.12	2	1.42			1.46431	4.34605
				94	LLQVQHASJ	1423.74	-0.14	3	1.51
ADP-dependent glucokinase	IPI00329593	2	2	99	APQEFMTSHSEAGSR	1777.93	0.1	3		1.27927	1.03175	1.14886	15.2343
ADP-ribosylation factor 3; ADP-ribosylation factor 1	IPI00215917; IPI00215914	1	2	99	VNEAREELMR	1389.56	-0.16	3	1.79702			1.43816	22.0759
		2	2.05	99	VNEAREELMR	1389.86	0.14	2		1.4195	1.1661
AH receptor-interacting protein	IPI00010460	1	1.52	97	AVPLIHQEGNR	1376.62	-0.14	3	1.77854			1.77854
AHNAK nucleoprotein	IPI00555610	1	4.17	99	ADIDVSGPJ	1188.55	-0.12	2	0.981969			0.839387	18.2885
				99	ISMPDFDLHLJ	1602.81	-0.07	3	0.978087
		2	2.05	99	ADIEISGPJ	1216.77	0.07	2		0.759206	0.680791
Alanyl-tRNA synthetase	IPI00027442	2	1.54	97	FIDFFJ	1103.78	0.15	2		2.84064	2.5032	1.93356	22.9227
		3	7.96	99	GAMSTQQIK	1250.69	0.00256041	2		1.90762	2.32095
				99	DVSAQATGK	1163.64	0.00527409	2		1.9764	1.75087
				99	NVGCLQEALQLATSFAQLR	2251.21	0.0555433	3		1.63538	1.7045
				98	IQSLGDSK	1134.63	-0.0141389	2		1.44662	1.66267
Alanyl-tRNA synthetase domain containing 1	IPI00019335	2	2.11	99	GLPDDHAGPIR	1290.78	0.1	3		1.95363	1.66884	1.80563	11.1528
Aldehyde dehydrogenase 1A3	IPI00026663	2	6.02	99	IAFTGSTEVGJ	1396.97	0.18	2		0.13315	0.149884	0.109541	39.2223
				99	ILELIESGJ	1288.93	0.14	2		0.129442	0.163072
				99	LECGGSAMEDJ	1472.85	0.19	2		0.0657572	0.0623677
Aldehyde dehydrogenase family 1 member A1	IPI00218914	1	9.22	99	IAJEEIFGPVQQIMJ	2162.08	-0.17	3	11.5692			5.81534	42.6838
				99	IAJEEIFGPVQQIMJ	2162.18	-0.07	4	5.8224
				99	TIPIDGNFFTYTR	1687.77	-0.11	3	5.84973
				99	VTLELGGJ	1103.53	-0.16	2	1.89065
		2	5.67	99	ILDLIESGJ	1274.9	0.13	2		5.90931	6.61757
				97	LECGGGPWGNJ	1450.83	0.13	3		6.02	6.26884
				99	YCAGWADJ	1246.72	0.15	2		8.53087	4.71614
Aldehyde dehydrogenase family 7 member A1	IPI00221234	1	2	99	MIGGPILPSER	1312.57	-0.17	2	1.77528			1.77528
Aldose reductase	IPI00413641	1	2	99	SPPGQVTEAVJ	1399.71	-0.09	2	0.842996			0.842996
Alkyldihydroxyacetonephosphate synthase, peroxisomal precursor	IPI00010349	2	1.53	97	EYVDPNNIFGNR	1580.78	0.01	2		1.81067	1.828	1.54882	18.9647
		3	2	99	NIYGNIEDLVVHIK	1914.12	0.033231	3		1.25063	1.39013
Alpha enolase	IPI00465248	1	4.81	91	GVPLYR	847.37	-0.14	2	1.11085			0.867489	34.2784
				99	IGAEVYHNLJ	1430.68	-0.13	3	1.30106
				93	YDLDFJSPDDPSR	1841.74	-0.16	3	1.51923
		2	6.92	97	IEEELGSJ	1191.74	0.08	2		0.988538	0.808768
				99	TIAPALVSJ	1186.89	0.13	2		0.743721	0.731758
				96	VVIGMDVAASEFFR	1683.79	-0.1	2		0.626056	0.543985
				99	YISPDQLADLYJ	1713.11	0.18	2		0.744593	0.864206
Alpha subunit of GsGTP binding protein	IPI00030939	2	2.07	99	YTTPEDATPEPGEDPR	1917.89	0.01	2		1.04066	0.959657	0.99934	5.73184
Alpha-2-HS-glycoprotein precursor	IPI00022431	1	4.62	99	CDSSPDSAEDVR	1469.4	-0.19	2	0.858679			0.597827	23.9237
		2	5.19	99	CDSSPDSAEDVR	1469.55	-0.05	2		0.482001	0.629824
				99	CDSSPDSAEDVRJ	1741.94	0.16	2		0.485054	0.718793
				91	CNLLAEJ	1123.64	0.04	2		0.481565	0.623565
Alpha-2-macroglobulin precursor	IPI00478003	2	2.01	99	LPPNVVEESAR	1353.91	0.16	2		0.499994	0.556615	0.527545	7.58923
Alpha-2-macroglobulin receptor-associated protein precursor	IPI00026848	2	1.7	98	LAELHADLJ	1296.93	0.16	3		0.766185	0.792561	0.779262	2.39335
Alpha-actinin 1	IPI00013508	1	4	99	LSNRPAFMPSEGR	1604.73	-0.1	3	0.529338			0.480788	12.2709
		2	2	99	VPENTMHAMQQJ	1701.01	0.14	3		0.416789	0.503747
Alpha-actinin 4	IPI00013808	2	6.02	99	DGLAFNALIHR	1369.94	0.18	3		0.359102	0.228905	0.328971	21.9128
				99	GISQEQMQEFR	1495.9	0.18	2		0.38571	0.3694
Alpha-centractin; Beta-centractin	IPI00029468; IPI00029469	2	2	99	AGFAGDQIPJ	1290.79	0.06	2		0.780144	0.792114	0.786106	1.07673
Amidophosphoribosyltransferase precursor	IPI00029534	2	2	99	HNVQTLDIISR	1438.99	0.18	3		1.12256	1.21248	1.16665	5.45005
Angiotensinogen precursor	IPI00032220	1	1.3	95	FMQAVTGWJ	1354.54	-0.19	2	1.73226			1.73226
Annexin A1	IPI00218918	1	21.63	99	CLTAIVJ	1080.45	-0.19	2	3.18177			3.02421	41.0951
				99	GLGTDEDTLIEILASR	1845.91	-0.08	3	2.13179
				99	GVDEATIIDILTJ	1674.88	-0.08	3	4.28625
				99	GVDEATIIDILTJR	1831.01	-0.07	3	5.81014
				99	NALLSLAJ	1116.58	-0.13	2	2.69156
				99	TPAQFDADELR	1405.55	-0.16	2	2.19282
		2	9.5	99	CLTAIVJ	1080.79	0.15	2		3.69538	4.04272
				99	SEIDMNDIJ	1351.7	0.01	2		2.05439	2.09133
Annexin A2	IPI00455315	1	4.03	99	TNQELQEINR	1387.55	-0.18	2	0.667534			0.401833	33.0166
		2	6	99	QDIAFAUQR	1398.88	0.13	3		0.300978	0.315638
				99	QDIAFAYQR	1254.78	0.13	2		0.443943	0.501177
				99	TPAQYDASELJ	1509.87	0.07	2		0.318971	0.375883
Annexin A3	IPI00024095	2	2	99	LTFDEYR	1086.74	0.19	2		0.258776	0.266907	0.26281	2.18773
Annexin A4	IPI00221225	2	4.01	99	FLTVLCSR	1127.78	0.19	2		0.414172	0.776466	0.716524	34.688
				99	GLGTDDNTLIR	1317.82	0.12	2		0.810569	1.01118
Annexin A5	IPI00329801	1	7.7	91	FITIFGTR	1097.52	-0.12	2	0.70216			0.838681	11.5949
				99	GAGTDDHTLIR	1298.52	-0.15	3	0.855418
				99	SEIDLFNIR	1249.51	-0.18	2	0.903399
				99	VLTEIIASR	1144.57	-0.13	2	0.911784
Annexin A6	IPI00221226	1	7.41	99	LMLAVVJ	1060.58	-0.11	2	0.768464			0.450697	54.871
		2	4.64	99	GELSGDFEJ	1268.76	0.11	2		0.637833	0.646589
				99	ILISLATGHR	1223.89	0.13	3		0.16074	0.365041
AP-1 complex subunit sigma-1A	IPI00152898	2	2	99	FMLLFSR	1056.78	0.19	2		0.857569	1.09132	0.967411	17.0856
Apolipoprotein-L2	IPI00220007	2	2	99	ALAEEVEQVHR	1423.92	0.17	3		1.03641	0.826763	0.925671	16.0148
Apoptosis regulator BAX, membrane isoform alpha	IPI00443773	2	2	99	MIAAVDTDSPR	1318.78	0.11	2		0.811659	0.94591	0.876217	10.834
Arginine/serine-rich splicing factor 10	IPI00301503	1	2	99	AAQDRDQIYR	1378.58	-0.13	3	2.92727			2.09306	32.3673
		2	2	99	VDFSITJ	1096.76	0.12	2		1.64829	1.90043
Arginyl-tRNA synthetase	IPI00004860	2	2.01	99	LMDLLGEGLJR	1532.11	0.2	3		1.68155	1.53639	1.60733	6.38598
ARS2 protein	IPI00337663	2	2	99	VALSEPQPER	1268.76	0.08	2		2.40761	2.5051	2.45587	2.80713
Arsenical pump-driving ATPase	IPI00013466	2	3.42	99	LPLLPHEVR	1216.85	0.1	3		2.6293	2.43066	2.436	8.91243
				96	WIFVGGJ	1093.76	0.11	2		2.57129	2.14285
Asparaginyl-tRNA synthetase, cytoplasmic	IPI00306960	2	1.54	97	IGALEGYR	1021.69	0.11	2		1.08766	1.1709	1.12852	5.21552
Aspartate aminotransferase, cytoplasmic	IPI00219029	2	2.01	99	INVSGLTTJ	1219.9	0.16	2		1.72604	2.07143	1.57446	19.5235
		3	4	99	NLDYVATSIHEAVTK	1948.07	0.0239766	3		1.13696	1.46468
				99	APPSVFAEVPQAQPVLVFK	2311.31	-0.00905807	3		1.62798	1.57157
Aspartyl(Asparaginyl)beta-hydroxylase	IPI00294834	2	3.41	99	MHLGLVIPJ	1295.01	0.2	3		0.200543	0.226446	0.213101	8.59509
Aspartyl-tRNA synthetase	IPI00216951	2	2.01	99	VTMLFLGLHNVR	1543.09	0.2	3		1.10718	1.34314	1.21947	13.6818
Astrocytic phosphoprotein PEA-15	IPI00014850	2	2	99	ISEEDELDTJ	1465.85	0.1	2		0.507192	0.567233	0.536373	7.91531
Ataxin-2-like protein	IPI00456359	2	4	99	FELAVDAVHR	1299.85	0.13	3		1.76388	2.22869	1.83737	14.4205
				99	TLEPQELAR	1199.76	0.1	2		1.61067	1.79994
ATP synthase B chain, mitochondrial precursor	IPI00029133	2	2	99	LAQLEEAJ	1188.82	0.12	2		1.15887	1.36404	1.25728	11.5388
ATP synthase beta chain, mitochondrial precursor	IPI00303476	2	1.77	98	IGLFGGAGVGJ	1262.9	0.14	2		1.42354	1.69097	1.5515	12.1883
ATP synthase delta chain, mitochondrial precursor	IPI00024920	2	2.01	99	IEANEALVJ	1273.85	0.09	2		1.36607	1.53382	1.44752	8.19455
ATP synthase oligomycin sensitivity conferral protein, mitochondrial precursor	IPI00007611	2	2	99	YVDMSVJ	1128.73	0.11	2		1.70042	1.85326	1.77519	6.08809
ATP synthase, H+ transporting, mitochondrial F1 complex, alpha subunit isoform b	IPI00471928	1	3.27	99	ISVREPMQTGIJ	1645.87	-0.08	3	2.27434			2.27434
ATP-binding cassette, sub-family B, member 7, mitochondrial precursor	IPI00306748	2	2.01	99	MPHGYDTQVGER	1532.85	0.12	3		1.64404	1.6761	1.65999	1.36588
ATP-citrate synthase	IPI00021290	1	1.31	95	VTPDTDWAR	1203.47	-0.14	2	1.3773			1.29485	10.87
		2	1.62	96	AJPAMPQDSVPSPR	1768.1	0.15	3		1.38548	1.13771
ATP-dependent DNA helicase II, 70 kDa subunit	IPI00465430	2	6.06	99	IMATPEQVGJ	1360.83	0.06	2		1.39944	1.42987	1.92622	23.7933
				99	SDSFENPVLQQHFR	1847.07	0.15	2		2.30226	2.49314
				99	ILELDQFJ	1292.92	0.16	3		2.04	2.18
ATP-dependent DNA helicase II, 80 kDa subunit	IPI00220834	2	4	99	LFQCLLHR	1218.82	0.17	3		1.76835	2.32873	2.02929	19.5262
ATP-dependent RNA helicase #46	IPI00177366	2	1.41	96	YGVIILDEAHER	1558.01	0.17	3		1.25277	1.41557	1.33168	8.64452
ATP-dependent RNA helicase A	IPI00215638	2	2.95	96	TPLHEIALSIJ	1509.11	0.18	3		1.30947	1.65051	1.47013	16.4032
ATP-dependent RNA helicase DDX24	IPI00006987	2	4.79	99	LDLLMQJ	1147.86	0.17	2		1.57	1.7	1.63371	5.6267
ATP-dependent RNA helicase DDX3X	IPI00215637	2	2.15	99	SFLLDLLNATGJ	1579.09	0.16	3		0.701955	0.847217	0.771173	13.3194
BAG-family molecular chaperone regulator-3	IPI00641582	2	2.04	99	FRTEAAAAAPQR	1431.88	0.11	3		2.10532	0.798373	1.29647	71.2821
B-cell receptor-associated protein BAP37	IPI00027252	2	6.09	91	AQFLVEJ	1121.72	0.05	2		2.03673	1.8508	1.60944	39.6145
				99	IVQAEGEAEAAJ	1502.9	0.08	2		2.13553	2.44452
				99	MLGEALSJ	1135.72	0.07	2		0.92	0.96
Beta-catenin	IPI00017292	2	4.02	99	AAVMVHQLSJ	1370.93	0.13	2		1.99965	2.27206	1.64813	32.5502
				99	EGLLAIFJ	1177.9	0.17	2		1.04819	1.54936
Beta-tubulin cofactor D	IPI00030774	2	2.19	99	SQPELIEAHTCER	1701.95	0.15	3		1.57534	1.83895	1.70205	10.9518
Bifunctional aminoacyl-tRNA synthetase	IPI00013452	2	6.03	99	AYVDDTPAEQMJ	1654.95	0.13	2		1.30042	1.42239	1.0776	24.3922
				99	LTVAENEAETJ	1491.87	0.06	2		0.781561	0.888236
				99	SVVNMEWDJ	1394.9	0.19	2		0.951243	1.28189
Brain acid soluble protein 1	IPI00299024	1	3.06	96	SDGAPASDSJPGSSEAAPSSJ	2364.16	-0.02	4	0.305739			0.305739
Brain protein 44-like	IPI00232739	2	2	99	LRPSPNPHRNIR	1600.04	0.12	3		1.18025	1.03655	1.10607	9.18625
Bystin	IPI00328987	2	2.04	99	GTGEAEEEYVGPR	1536.81	0.08	2		1.76857	1.88791	1.82727	4.61794
C14orf173 protein (fragment)	IPI00008339	2	2	99	ATEPVATSNPAGDPVGSTR	1970.03	0.04	2		0.800754	0.765289	0.782821	3.20348
C-1-tetrahydrofolate synthase, cytoplasmic	IPI00218342	2	3.76	99	IFHELTQTDJ	1519	0.17	2		3.46714	3.4044	2.39134	28.3516
		3	8.82	99	GVPTGFILPIR	1312.8	0.00434683	2		2.76081	2.06162
				99	MFGIPVVVAVNAFK	1779.1	0.0670022	3		1.90309	1.85804
				99	AAQAPSSFQLLYDLK	1939.13	0.0650221	3		1.83536	2.45266
CAD protein	IPI00301263	2	9.06	99	MVVMHPMPR	1240.76	0.12	3		1.81426	2.31587	2.36425	27.5438
				99	SFEEAFQJ	1272.81	0.14	2		3.25852	3.15963
				99	SFPFVSJ	1098.82	0.19	2		1.72114	2.34572
Calcium binding protein Cab45	IPI00514755	2	3.7	99	DLGGFDEDAEPRR	1619.95	0.17	3		1.10206	1.01275	0.972491	10.7549
				98	LMVIFSJ	1124.82	0.13	2		0.858769	0.933168
Calcium/calmodulin-dependent serine protein kinase	IPI00514301	2	2.01	99	IHLPETVEQLR	1477.97	0.12	3		1.10893	0.972511	1.03848	9.2888
Calcyclin-binding protein	IPI00395627	2	2	99	WDYLTQVEJ	1468.96	0.18	2		1.78068	2.09859	1.36127	37.0683
		3	3.22	99	IYITLTGVHQVPTENVQVHFTER	2824.52	0.0201465	4		1.62319	1.43958
				93	SFDLLVK	1108.66	-0.0087827	2		0.79714	0.914157
Calmodulin	IPI00075248	1	2	99	DTDSEEEIREAFR	1739.71	-0.11	3	1.66643			1.66643
Calpain 1, large [catalytic] subunit	IPI00011285	2	2	99	JLYELIITR	1436.09	0.18	3		0.852662	0.928362	0.889707	6.01633
Calponin-2	IPI00015262	2	6	99	CASQSGMTAYGTR	1521.75	0.09	2		0.543178	0.77289	0.605013	20.6684
				99	DGTILCTLMNJ	1541.78	-0.01	2		0.450922	0.610711
				99	GPSYGLSAEVJ	1394.89	0.12	2		0.564552	0.75143
Calponin-3	IPI00216682	2	2	99	CASQAGMTAYGTR	1505.81	0.15	2		0.419515	0.623341	0.418086	22.1306
		3	6.12	99	GASQAGMLAPGTR	1359.71	0.0080897	2		0.4258	0.430301
				99	LTLQPVDNSTISLQMGTNK	2347.27	0.00493314	3		0.358614	0.301262
				99	MQTDKPFDQTTISLQMGTNK	2715.43	0.0403186	4		0.404901	0.445399
Calumenin precursor	IPI00014537	1	2	99	TFDQLTPEESJER	1866.88	-0.08	3	1.00666			0.688954	36.8636
		2	2	99	TFDQLTPEESJER	1867.11	0.14	3		0.535654	0.606464
cAMP-dependent protein kinase type I-alpha regulatory subunit	IPI00021831	2	1.98	97	RSENEEFVEVGR	1593.95	0.15	3		1.92953	1.79536	1.86124	5.09725
Carbohydrate kinase-like protein	IPI00005914	2	2.03	99	HLPDQLASVTR	1379.96	0.2	3		1.68569	1.51437	1.59774	7.5822
Carbonyl reductase	IPI00295386	2	1.56	97	GIGLAIVR	941.76	0.15	2		0.965638	1.04706	1.00553	5.72588
Carboxypeptidase D precursor	IPI00027078	2	1.57	97	LVGNMHGDETVSR	1557.91	0.13	3		1.205	1.12128	1.16239	5.09324
Casein kinase I, epsilon isoform	IPI00027729	2	2.04	99	GAPANVSSSDLTGR	1474.8	0.05	2		1.52386	1.56422	1.54391	1.84831
Cat eye syndrome critical region protein 5 precursor	IPI00299177	2	2	99	NVVTVDELR	1187.82	0.16	2		2.66714	3.03891	2.84697	9.23371
Catalase	IPI00465436	2	1.4	96	RFNTANDDNVTQVR	1793.06	0.17	3		1.40391	1.44765	1.42561	2.16929
Catechol O-methyltransferase	IPI00011284	2	2	99	AIYJGPGSEAGP	1433.84	0.06	2		1.2375	0.522413	0.804043	62.8875
Cation-independent mannose-6-phosphate receptor precursor	IPI00289819	2	2.02	99	RYDLSALVR	1235.86	0.15	3		1.57065	0.741147	1.07893	54.3638
Cell division protein kinase 5	IPI00023530	2	3	99	DLLQNLLJ	1243.95	0.17	2		2.49288	2.30883	2.39909	5.42468
Centaurin-delta 1	IPI00292471	2	1.31	95	STLGSIKEGILJ	1533.12	0.18	3		1.84273	1.50331	1.66439	14.4201
Centromere/kinetochore protein zw10 homolog	IPI00011631	2	1.53	97	DSVVLSLLJ	1260.78	-0.01	2		1.4496	1.66951	1.55567	9.99551
Chr2 synaptotagmin	IPI00409635	2	2.03	99	AQPPEAGPQGLHDLGR	1786.01	0.08	3		1.15331	0.861635	0.996862	20.6897
Chromodomain helicase DNA binding protein 9	IPI00383105	2	1.46	96	LVLIDKLLPK	1294.87	-0.01	3		0.958659	0.818603	0.882391	8.82309
				91	LVLIDKLLPK	1294.82	-0.05	2		0.816785	0.945798
Chromodomain helicase-DNA-binding protein 4	IPI00455210	2	1.43	96	GNFLEIJ	1107.76	0.11	2		1.83847	2.05634	1.94436	7.92331
Chromosome 17 open reading frame 25	IPI00007102	2	2	99	SLPQSDPVLJ	1370.91	0.1	2		2.38242	2.24177	2.31102	4.30332
Citrate synthase, mitochondrial precursor	IPI00025366	1	2	99	ALGFPLERPJ	1414.71	-0.15	3	1.67373			1.67373
Clathrin heavy chain 1	IPI00024067	1	6.17	99	AVNYFSJ	1115.5	-0.12	2	1.63646			1.46062	23.8306
				99	EAIDSYIJ	1225.51	-0.18	2	1.84049
				97	LLLPWLEAR	1253.63	-0.14	2	2.00757
		2	4.35	97	EAIDSYIJ	1225.8	0.12	2		1.46661	1.23662
				99	ESYVETELIFALAJ	1900.2	0.16	3		1.10708	1.16822
Cleavage and polyadenylation specificity factor, 73 kDa subunit	IPI00007818	2	1.53	97	ELFESWCTDJR	1746.97	0.13	3		1.45691	1.67007	1.55985	9.66287
Cleavage stimulation factor, 64 kDa subunit	IPI00013256	2	4.13	99	GLLGDAPNDPR	1267.74	0.08	2		1.90936	1.75155	2.53248	38.3336
				99	GSLPANVPTPR	1251.76	0.05	2		3.54729	3.46722
Coatomer alpha subunit	IPI00295857	2	3.68	99	YAVTTGDHGIIR	1445.86	0.09	3		0.820274	0.716446	0.865852	26.8587
				97	YDEVLHMVR	1304.84	0.17	3		1.22888	0.778255
Coatomer delta subunit	IPI00514053	1	1.53	97	VAPAPARPSGPSJ	1521.85	-0.05	3	1.39578			1.39578
Coatomer gamma subunit	IPI00001890	2	4	99	GLGPLFJ	1018.8	0.16	2		0.759424	0.714546	0.662376	10.5082
				99	SVPLATAPMAEQR	1513.84	0.04	2		0.617768	0.635971
				97	SVPLATAPMAEQR	1513.9	0.1	3		0.57055	0.694315
Cofilin-1; Cofilin-2	IPI00012011; IPI00413344	1	1.3	95	VFNDMJ	1040.39	-0.18	2	1.2655			1.2655
Cold shock domain-containing protein E1	IPI00398121	2	3.01	99	LLGYVATLJ	1264.78	-0.02	2		0.918092	1.29329	1.02249	20.9938
				90	TGKPIAVKLVJ	1441.14	0.18	3		0.814167	1.13067
Collagen alpha 1(I) chain precursor	IPI00297646	1	6.06	99	GLTGSPGSPGPDGJ	1513.7	-0.1	2	0.0871101			0.0798163	49.8873
		2	12.55	99	DGEAGAQGPPGPAGPAGER	1833.94	0.07	2		0.0584508	0.0355429
				91	NWYISJ	1097.66	0.05	2		0.126498	0.115235
				99	STGGISVPGPMGPSGPR	1696.94	0.07	2		0.126062	0.131777
				99	SGDRGETGPAGPAGPVGPVGAR	2105.15	0.07	3		0.1	0.03
Collagen alpha 1(III) chain precursor	IPI00021033	1	8.02	99	GAAGEPGRDGVPGGPGMR	1780.86	-0.02	3	5.85656			4.96051	79.2054
				99	GPPGLAGAPGLR	1205.55	-0.16	2	4.89152
				99	SGDRGESGPAGPAGAPGPAGSR	2050.94	-0.05	3	5.70486
		2	6.06	99	GAAGEPGRDGVPGGPGMR	1780.96	0.08	2		13.8767	6.71045
				99	INTDEIMTSLJ	1551.98	0.14	2		2.03531	2.38607
Collagen alpha 1(XII) chain precursor	IPI00329573	2	5.48	99	LSWSGAPGJ	1189.79	0.11	2		0.470115	0.486535	0.636467	35.0195
				94	VAIIITDGJ	1216.93	0.16	2		0.777199	0.923108
Collagen-binding protein 2 precursor	IPI00032140	1	2.24	99	GVVEVTHDLQJ	1511.7	-0.15	3	0.958522			0.453469	57.6193
		2	4.06	99	GVVEVTHDLQJ	1512.02	0.17	2		0.360737	0.410419
				99	SYTVGVMMMHR	1454.81	0.11	3		0.346888	0.389518
Complement C4 precursor	IPI00032258	2	2.16	98	ITQVLHFTJ	1374.01	0.17	3		0.564225	0.407513	0.479509	23.1094
Condensin subunit 2	IPI00299507	2	2.02	99	VDAVHADVYR	1287.76	0.09	3		1.89998	1.71276	1.80394	7.33841
COP9 signalosome complex subunit 3	IPI00025721	2	4.65	99	SMGSQEDDSGNJPSSYS	2062.96	0.06	2		1.82746	1.74831	1.64448	10.1361
				99	VQLSGPQEAEJ	1472.87	0.05	2		1.46334	1.56422
COP9 signalosome complex subunit 4	IPI00171844	2	3.32	99	ATTADGSSILDR	1349.78	0.09	2		2.08918	1.76641	1.61597	21.9055
				91	EALPTWDJ	1246.82	0.14	2		1.38046	1.33856
Cortactin, isoform b; Src substrate cortactin	IPI00062884; IPI00029601	2	6	99	ANFENLAJ	1193.76	0.1	2		0.81613	0.902878	0.736468	23.6402
				99	TQTPPVSPAPQPTEER	1878	0.04	2		0.466952	0.619876
				99	TVPVEAVTSJ	1317.86	0.09	2		0.849281	0.880859
Cutaneous T-cell lymphoma-associated antigen 5	IPI00515009	2	2.25	99	GPGNPLDHQITNER	1690.97	0.11	3		1.66061	1.42898	1.54045	10.6326
Cystathionine-beta-synthase	IPI00219352	2	1.23	94	ILPDILJ	1098.85	0.11	2		2.65853	3.29073	2.95779	15.1138
Cysteine and glycine-rich protein 1	IPI00442073	2	2	99	CSQAVYAAEJ	1402.81	0.12	2		0.400541	0.460716	0.078956	255.198
		3	4.05	99	GFGFGQGAGALVHSE	1576.77	-0.00475433	2		0.0693084	0.0781398
				99	GYGYGQGAGTLSTDKGESLGIKHEEAPGHRPTTNPNASK	4560.31	0.0148649	6		0.01	0.0242423
Cysteinyl-tRNA synthetase	IPI00158625	2	2.01	99	FWEGDFHR	1236.74	0.16	3		1.34382	1.18633	1.26262	8.82028
Cytochrome c	IPI00465315	1	2.01	99	TGPNLHGLFGR	1311.53	-0.2	3	1.8849			1.8849
Cytochrome c oxidase copper chaperone	IPI00218144	2	2.1	99	PGLVDSNPAPPESQEJ	1952.09	0.07	3		1.88035	1.75356	1.81585	4.9373
Cytochrome c oxidase polypeptide VIb	IPI00216085	2	2	99	AEGTFPGJI	1206.79	0.1	2		1.39431	1.39388	1.3941	0.0217915
Cytochrome c oxidase subunit IV isoform 1, mitochondrial precursor	IPI00006579	2	2	99	VNPIQGLASJ	1313.78	-0.01	2		1.5809	1.66191	1.6209	3.53403
Cytoskeleton-associated protein 5	IPI00028275	2	1.67	91	SMSGHPEAAQMVR	1543.83	0.08	3		0.91711	0.924003	0.92055	0.529406
DEAD (Asp-Glu-Ala-Asp) box polypeptide 39, isoform 2	IPI00062206	2	2	99	NCPHVVVGTPGR	1424.81	0.09	3		1.9629	2.22724	2.0909	8.93957
Dehydrogenase/reductase SDR family member 4	IPI00106913	2	2	99	LAQDGAHVVVSSR	1481.88	0.07	3		1.95723	1.60267	1.7711	14.1557
Diablo homolog, mitochondrial precursor	IPI00008418	2	2	99	SEPHSLSSEALMR	1586.89	0.1	3		1.35004	1.41847	1.38383	3.49682
Dickkopf related protein-1 precursor	IPI00016353	2	2.05	99	GSHGLEIFQR	1286.87	0.18	3		1.84796	1.58233	1.70999	10.9843
Dihydrolipoyllysine-residue succinyltransferase component of 2- oxoglutarate dehydrogenase complex, mitochondrial precursor	IPI00420108	1	2	99	GLVVPVIR	995.55	-0.12	2	2.65445			2.65445
Dihydropyrimidinase related protein-2; Stromal cell-derived factor 2-like protein 1 precursor	IPI00257508; IPI00106642	1	2	99	MVIPGGIDVHTR	1437.66	-0.13	3	1.99002			1.29358	42.2973
		2	2	99	MVIPGGIDVHTR	1437.9	0.11	2		1.06662	1.01979
Dihydropyrimidinase-related protein 3	IPI00029111	1	2	99	SAADLISQAR	1174.48	-0.16	2	0.862872			0.295183	85.0407
		2	2	99	SAADLISQAR	1174.74	0.1	2		0.293235	0.275178
		3	9.18	99	SAADLISQAR	1174.66	0.0163203	2		0.635872	0.695885
				99	GSGSRPGIEGDTPR	1528.8	0.0268332	3		0.312201	0.158416
				99	FIPCSPFSDYVYKR	2055.05	0.0305174	3		0.178757	0.115846
				99	IMLEDGNLHVTQGAGR	1853.95	-0.00686644	3		0.237183	0.198086
DJ-1 protein	IPI00298547	2	2.46	99	ALVILAJ	1014.85	0.14	2		1.35015	1.54298	1.44335	9.44721
DNA (cytosine-5)-methyltransferase 1	IPI00031519	2	2.78	99	VARPLPAEEPER	1506.91	0.07	3		3.30127	2.43446	2.83493	21.6205
DNA replication factor Cdt1	IPI00096899	1	1.41	96	MVGSCCTIMSPGEMEK	1937.58	-0.19	3	1.54795			1.54795
DNA replication licensing factor MCM3	IPI00013214	2	2.02	99	TAIHEVMEQGR	1413.85	0.12	2		3.14129	3.55015	2.11051	55.6565
		3	2	99	ALKDFVASIDATYAK	2044.17	0.016721	3		1.21336	1.46622
DNA replication licensing factor MCM7	IPI00299904	2	3.41	99	MQEHSDQVPVGNIPR	1850.03	0.1	3		2.66202	2.61832	2.64008	1.17032
DNA-dependent protein kinase catalytic subunit	IPI00296337	2	10.35	91	CFFLSJ	1077.68	0.12	2		2.58121	3.36998	2.53917	15.8573
				99	NNWEVSALSR	1318.86	0.19	2		2.08842	2.42027
				96	SIELFYJ	1186.86	0.18	2		2.10674	2.59195
				99	SLGPPQGEEDSVPR	1610.91	0.1	2		2.68765	2.6779
DNA-directed RNA polymerase I associated factor 53 kDa subunit	IPI00550638	1	1.4	96	NLISDSMJ	1194.49	-0.17	2	1.53786			1.53786
DnaJ homolog subfamily A member 1	IPI00012535	2	2.05	99	ILEVHIDJ	1253.94	0.18	3		1.65113	1.80095	1.72441	6.14363
DnaJ homolog subfamily C member 7	IPI00329629	2	2.34	98	AVQFFVQALR	1321.97	0.2	2		1.11973	1.376	1.24127	14.5991
Dolichyl-diphosphooligosaccharide-protein glycosyltransferase 67 kDa subunit precursor	IPI00025874	1	2.31	99	IDHILDAL	1052.47	-0.14	2	1.6332			1.06836	41.6029
		2	1.35	94	IILPEGAJ	1127.87	0.14	2		0.84143	0.887342
Double-stranded RNA-specific adenosine deaminase	IPI00394665	1	2.01	99	LVDQSGPPHEPJ	1590.8	-0.06	3	3.71716			2.76188	28.079
		2	2.01	99	AMTILLEEAJ	1405.78	-0.03	2		2.29616	2.46833
Drebrin	IPI00003406	2	6	99	EQFWEQAJ	1352.83	0.12	2		1.85429	1.93004	1.5294	18.0149
				99	MAPTPIPTR	1126.71	0.07	2		1.28221	1.3466
				99	SPSDSSTASTPVAEQIER	2005.01	0.03	2		1.49126	1.38874
Drebrin-like protein	IPI00456925	2	1.7	91	AMSTTSISSPQPGJ	1678.95	0.06	3		2.78328	0.90489	1.587	83.6941
Dual specificity mitogen-activated protein kinase kinase 1	IPI00219604	2	2.78	99	DVJPSNILVNSR	1629.12	0.18	3		0.996063	0.88656	0.939718	8.23975
Dynactin 4	IPI00290465	2	2.01	99	SVASGGWQEPENPHTQR	2023.1	0.14	3		0.896718	0.947698	0.921856	3.91038
Dynactin subunit 2	IPI00220503	2	1.44	96	VHQLYETIQR	1429.97	0.18	3		0.768693	0.726952	0.747531	3.94841
Dynamin-like protein	IPI00146935	2	2.01	99	SSVLESLVGR	1189.58	-0.1	2		1.54175	1.53695	1.53935	0.220473
Dynein heavy chain, cytosolic	IPI00456969	2	9.23	99	EYQTQLIQR	1321.84	0.13	2		1.12943	1.40305	1.08291	15.4391
				99	GVWSELSJ	1192.8	0.13	2		1.1254	1.29497
				96	LVQTPLTDR	1185.85	0.16	2		1.0146	1.10105
				98	VPQIEVETHJ	1467.01	0.17	3		0.955278	0.972511
				99	YATLATVSR	1124.75	0.11	2		0.825072	1.1215
Dynein intermediate chain 2, cytosolic	IPI00302712	2	2.02	99	SVSTPSEAGSQDSGDGAVGSR	2093.96	0	3		1.77915	1.87315	1.61045	15.0039
				99	SVSTPSEAGSQDSGDGAVGSR	2093.97	0	2		1.36116	1.48285
Dynein light intermediate chain 2, cytosolic	IPI00011592	2	2	99	JPDSMVTNSSTENEA	1897.01	0.1	2		1.44578	1.34672	1.39537	5.02029
EH-domain containing protein 1	IPI00017184	2	2.3	99	EHQISPGDFPSLR	1626.01	0.17	3		0.589088	0.646925	0.617329	6.62478
ELAV-like protein 1	IPI00301936	1	2	99	VLVDQTTGLSR	1331.56	-0.19	2	1.85664			2.05262	9.13393
		3	2	99	NVALLSQLYHSPAR	1711.92	-0.03344	3		2.22724	2.09136
Electron transfer flavoprotein beta-subunit	IPI00004902	2	4	99	GIHVEVPPAEAER	1546.95	0.12	3		1.01024	0.739582	1.13511	32.826
				99	VDLVLLGJ	1143.92	0.17	2		1.47294	1.50856
Elongation factor 1-alpha 1	IPI00025447	1	7.62	99	EHALLAYTLGVJ	1601.86	-0.08	3	1.41581			0.95946	51.3716
				99	IGGIGTVPVGR	1168.54	-0.16	2	1.65665
				99	STTTGHLIYJ	1407.6	-0.2	3	1.91114
				90	YEEIVJ	1067.46	-0.15	2	1.50727
		2	8.51	99	IGGIGTVPVGR	1168.67	-0.04	2		0.888648	1.15335
				99	MDSTEPPYSQJ	1569.84	0.08	2		0.401195	0.531578
				99	QTVAVGVIJ	1201.79	0.02	2		0.968364	1.24937
				99	YYVTIIDAPGHR	1547.97	0.14	2		0.415917	0.818939
Elongation factor 1-alpha 2	IPI00014424	2	2.01	99	YYITIIDAPGHR	1562.03	0.18	3		2.42952	3.82186	4.23899	80.3767
		3	5.71	99	VETGILRPGMVVTFAPVNITTEVK	2858.64	0.0241361	4		11.1293	6.83403
				98	IGYNPATVPFVPISGWHGDNMLEPSPNMPWFK	3885.95	0.0213649	4		2.72131	3.01897
Elongation factor 1-beta	IPI00178440	1	2.06	99	LAQYESJ	1125.58	-0.05	2	1.95089			1.95089
Elongation factor 1-gamma	IPI00000875	2	2.12	99	STFVLDEFJR	1529.04	0.19	2		1.25015	1.24355	1.24685	0.37408
Elongation factor 2	IPI00186290	1	3.24	94	FYAFGR	903.31	-0.17	2	1.44236			1.13964	20.9279
				99	GHVFEESQVAGTPMFVVJ	2249.12	-0.06	4	1.58708
		2	6.33	99	EGALCEENMR	1340.71	0.14	2		0.862476	1.07925
				99	FSVSPVVR	1033.59	-0.02	2		0.979923	1.09825
				99	GPLMMYISJ	1326.88	0.15	3		1.13074	1.09736
Emerin	IPI00032003	2	2	99	YNIPHGPVVGSTR	1539.93	0.09	3		1.52452	1.39254	1.45704	6.40488
Endoplasmin precursor	IPI00027230	1	6.17	99	ELISNASDALDJIR	1831.85	-0.18	3	1.5141			0.924994	32.7122
				97	IYFMAGSSR	1174.41	-0.19	2	1.21675
				99	NLLHVTDTGVGMTR	1656.81	-0.07	3	1.3197
		2	6.55	99	DISTNYYASQJ	1576.88	0.08	3		0.777745	0.752994
				99	LIINSLYJ	1250.98	0.2	2		0.755717	0.845764
				99	NLLHVTDTGVGMTR	1657	0.13	3		0.762587	0.714322
Epithelial protein lost in neoplasm	IPI00220465	2	2.05	99	ISANENSLAVR	1316.79	0.06	2		0.318644	0.312174	0.315392	1.45068
ERO1-like protein alpha precursor	IPI00386755	2	1.84	97	AVLQWTJ	1132.8	0.12	2		0.85517	0.958651	0.905434	8.08146
Esterase D	IPI00411706	1	2	99	AYDATHLVJ	1304.59	-0.15	3	2.35756			2.35756
Eukaryotic initiation factor 4A-I	IPI00025491	1	4.68	99	LQMEAPHIIVGTPGR	1761.84	-0.13	3	1.96596			1.30716	39.3348
				99	VLITTDLLAR	1257.61	-0.18	2	1.62885
		2	2.02	99	GYDVIAQAQSGTGJ	1682.09	0.19	2		0.814167	1.11982
Eukaryotic translation initiation factor 2 subunit 1	IPI00219678	1	5	90	TVYSILR	994.46	-0.13	2	2.79917			1.86007	20.0161
				99	VSPEEAIJ	1159.56	-0.11	2	1.88133
				99	VVTDTDETELAR	1491.57	-0.19	2	1.96207
		2	6.01	99	INLIAPPR	1036.8	0.15	2		1.69049	1.94212
				99	TAWVFDDJ	1268.84	0.18	2		1.56018	1.82554
				99	YVMTTTTLER	1357.73	0.02	2		1.56541	1.76228
Eukaryotic translation initiation factor 2A	IPI00012462	2	2.02	99	GLLHSFDLLJ	1430.05	0.19	3		1.05626	1.3105	1.17653	15.2803
Eukaryotic translation initiation factor 3 subunit 1	IPI00290461	2	1.53	97	DDFTEFGJ	1245.72	0.11	2		1.3869	1.59865	1.48901	10.0556
Eukaryotic translation initiation factor 3 subunit 10	IPI00029012	1	1.67	91	RLEEIPLIJ	1397.74	-0.14	3	1.48072			1.39611	11.4683
		2	2.03	99	IHEPIMLJ	1267.88	0.12	3		1.21831	1.50845
Eukaryotic translation initiation factor 3 subunit 6	IPI00013068	2	2	99	NALSSLWGJ	1262.88	0.16	2		0.969236	1.22299	1.08874	16.4804
Eukaryotic translation initiation factor 3 subunit 6 interacting protein	IPI00465233	1	1.4	96	VSSDVIDQJ	1277.55	-0.17	2	1.78677			1.12055	33.0336
		2	4.35	99	IDESIHLQLR	1366.93	0.15	3		0.904134	1.03935
				99	IQLLVFJ	1147.9	0.14	2		0.887013	1.18622
Eukaryotic translation initiation factor 3 subunit 7	IPI00006181	2	2.6	99	IFHTVTTTDDPVIR	1758.06	0.12	2		1.6376	1.65341	1.64549	0.679384
Eukaryotic translation initiation factor 3 subunit 9	IPI00396370	2	3.28	99	FAVLHGEAPR	1239.76	0.08	3		1.54829	1.74026	1.52751	12.4939
				94	ISVSFYHVJ	1366.98	0.2	3		1.27992	1.57864
Eukaryotic translation initiation factor 4 gamma 1	IPI00384463	1	3.41	98	AASLTEDRDR	1276.48	-0.17	3	1.66798			1.19281	22.8651
				98	ALPSEELNR	1171.47	-0.17	2	1.39004
		2	4.03	99	FIGELFJ	1140.81	0.12	2		0.909477	1.10574
				99	QJEMDEAATAEER	1794.98	0.11	3		1.04186	1.18566
Eukaryotic translation initiation factor 4 gamma 2	IPI00015952	2	4.03	99	HFLPEMLSJ	1388.93	0.15	2		1.45255	1.56668	1.39588	9.61529
				99	TNPPLIQEJPAJ	1767.2	0.14	3		1.28886	1.29441
Eukaryotic translation initiation factor 4B	IPI00439415	2	2.14	99	ARPATDSFDDYPPR	1751.02	0.18	3		1.29824	1.07601	1.18191	13.2954
Eukaryotic translation initiation factor 4H	IPI00220894	2	2	99	SLRVDIAEGR	1258.85	0.13	3		2.16399	1.24534	1.64162	39.5696
Eukaryotic translation initiation factor 5A	IPI00411704	1	2	99	VHLVGIDIFTGJ	1585.89	-0.06	3	1.6891			1.5126	18.4971
		2	3.05	91	LPEGDLGJ	1115.71	0.06	2		1.63739	1.20119
				99	VHLVGIDIFTGJ	1586.03	0.08	2		1.96584	1.32213
				95	VHLVGIDIFTGJ	1586.08	0.14	3		1.66596	1.25942
Exosome complex exonuclease RRP42	IPI00014198	2	2	99	VYIVHGVQEDLR	1571.02	0.16	3		1.92495	1.71835	1.81872	8.03242
Exportin 7	IPI00302458	2	2	99	LMAELVHNR	1225.85	0.17	3		1.47926	1.22366	1.3454	13.4339
Ezrin	IPI00479359	2	2.83	99	AQEEAERLEADR	1559.9	0.13	2		0.917329	0.724493	0.815229	16.726
F-actin capping protein alpha-1 subunit	IPI00005969	1	2	99	EASDPQPEEADGGLJ	1829.86	-0.03	3	1.08088			0.958893	10.7995
		2	2	99	EASDPQPEEADGGLJ	1829.96	0.07	2		0.917765	0.888795
F-actin capping protein beta subunit	IPI00026185	2	2.14	99	SGSGTMNLGGSLTR	1480.89	0.14	2		0.500758	0.637536	0.565023	17.1174
Family with sequence similarity 69, member B	IPI00166879	2	2	99	GHVCQVVICDQYR	1754.6	-0.18	3		1.07022	1.32492	1.19078	15.1249
Far upstream element binding protein 3	IPI00377261	2	6.02	99	AWEDYYJ	1261.75	0.12	2		2.19332	2.32571	2.41012	8.06167
				99	GVPQQIEVAR	1239.8	0.09	2		2.62963	2.51538
Far upstream element-binding protein	IPI00375441	1	5.25	92	AGLVIGJ	944.51	-0.13	2	1.83646			2.64461	38.5269
				99	IQFJPDDGTTPER	1790.83	-0.12	3	2.38458
				99	IQQESGCJ	1225.59	-0.02	2	4.51001
		2	2	99	IAQITGPPDR	1210.75	0.06	2		2.46747	2.65454
Fascin	IPI00163187	2	2.02	99	FLIVAHDDGR	1285.79	0.09	2		0.203487	0.21281	0.244496	17.8752
				99	FLIVAHDDGR	1285.79	0.09	3		0.255068	0.221193
		3	2.28	99	LVARPEPATGYTLEFR	1963.07	0.00912851	3		0.317316	0.27554
Fatty acid synthase	IPI00418433	2	5.04	99	DLVEAVAHILGIR	1549.09	0.17	3		1.6448	1.72595	1.71739	5.83496
				99	VMGLVPAJ	1101.86	0.18	2		1.6484	1.85896
Fatty acid-binding protein, epidermal	IPI00007797	1	2	99	GFDEYMJ	1176.5	-0.07	2	2.37014			2.25516	5.77743
		2	2.01	99	GFDEYMJ	1176.67	0.09	2		2.11492	2.28804
Fibronectin precursor (FN)	IPI00414283	2	5.42	99	IGDTWSJ	1093.66	0.06	2		0.116683	0.102158	0.110967	8.43961
				99	STTPDITGYR	1253.71	0.06	2		0.121591	0.104617
Filamin A	IPI00333541	1	15.86	99	ALTQTGGPHVJ	1395.67	-0.15	3	0.745793			0.361707	45.9028
				99	ATCAPQHGAPGPGPADASJ	2065.89	-0.11	3	0.537412
				99	GTVEPQLEAR	1242.54	-0.13	2	0.518934
				99	VLPTHDASJ	1254.53	-0.2	3	0.628559
		2	19.63	99	AFGPGLQGGSAGSPAR	1572.93	0.11	2		0.303486	0.281549
				99	EATTEFSVDAR	1368.73	0.06	2		0.505556	0.533702
				99	SSFTVDCSJ	1306.76	0.15	2		0.389199	0.38706
				99	VPVHDVTDASJ	1454.94	0.14	2		0.240346	0.269589
				99	VTAQGPGLEPSGNIANJ	1940.24	0.18	2		0.262374	0.27026
				99	VTVLFAGQHIAJ	1571.13	0.18	2		0.147981	0.278084
Filamin B	IPI00477536	2	4.04	99	VAVTEGCQPSR	1335.74	0.1	2		0.262374	0.256847	0.384538	46.6917
				99	VLPTYDASJ	1280.82	0.1	2		0.554519	0.585116
Filamin C	IPI00178352	2	8.56	99	LEPGGGAEAQAVR	1397.8	0.06	2		0.0461281	0.0383371	0.0659538	39.3055
				99	TYAVSYVPJ	1314.88	0.14	2		0.0996717	0.0996988
				99	VSGPGVEPHGVLR	1446.88	0.07	2		0.0717549	0.0652737
FK506-binding protein 1A	IPI00413778	2	2	99	GVQVETISPGDGR	1457.83	0.06	2		1.11416	1.11781	1.11599	0.231138
FK506-binding protein 3	IPI00024157	2	2	99	GWDEALLTMSJ	1537.99	0.18	2		2.74719	2.5317	2.63724	5.77766
FK506-binding protein 4	IPI00219005	2	2.01	99	AWDIAIATMJ	1406.78	0	2		1.6195	1.84141	1.7269	9.08645
FK506-binding protein 9 precursor	IPI00182126	2	2	99	IVVPPHLGYGEEGR	1666.07	0.16	3		0.946772	0.830116	0.886527	9.30467
Flavin reductase	IPI00219910	1	1.52	97	NIVAAMJ	1033.53	-0.1	2	1.83257			1.83257
Fragile X mental retardation syndrome related protein 2; Fragile X mental retardation 1 protein	IPI00016250; IPI00215724; IPI00215725	2	2.03	99	LQIDEQLR	1157.82	0.17	2		1.62266	1.69611	1.65898	3.13048
Fructose-bisphosphate aldolase A	IPI00465439	2	8.69	99	FSHEEIAMATVTALR	1819.15	0.2	3		0.976652	0.969493	0.712223	22.9066
				99	GILAADESTGSIAJ	1620.02	0.12	2		0.697593	0.734664
				99	LQSIGTENTEENRR	1790.01	0.1	2		0.630527	0.553932
				99	PYQYPALTPEQJ	1722.05	0.12	2		0.677091	0.576957
Fumarate hydratase, mitochondrial precursor	IPI00296053	2	2.05	99	AIEMLGGELGSJ	1492.02	0.2	3		2.84937	1.77714	2.25027	33.6927
Fumarylacetoacetate hydrolase domain-containing protein 1	IPI00552360	2	1.52	97	FWEWGJ	1139.72	0.12	2		1.86356	2.36349	2.09869	16.8441
FUSE binding protein 2	IPI00479786	1	2	92	AGLVIGJ	944.51	-0.13	2	1.83646			2.50335	19.2787
				99	GSPQQIDHAJ	1367.61	-0.14	3	2.69
		2	2.15	99	SVSLTGAPESVQJ	1590	0.11	2		2.92821	2.71489
Galectin-1	IPI00219219	1	6.89	99	LPDGYEFJ	1255.49	-0.19	2	0.663652			0.663652
Gamma enolase	IPI00216171	2	2	99	IEEELGDEAR	1303.74	0.1	2		0.574148	0.600987	0.587415	3.23078
Gamma-adaptin	IPI00554806	2	2.04	99	WHIDTIMR	1214.81	0.17	3		0.727909	0.93708	0.825899	17.9085
Ganglioside expression factor 2	IPI00026358	2	2	99	AIFLFVDJ	1239.88	0.13	2		2.01263	2.06272	2.03752	1.73829
GCN1-like protein 1	IPI00001159	2	2.08	99	QAGAEALSQAVAR	1414.87	0.1	2		1.37643	1.53125	1.45178	7.54071
GDP-mannose pyrophosphorylase A	IPI00101782	2	2.06	99	VEGTPSDPNPNDPR	1637.86	0.08	2		0.45114	0.470216	0.460579	2.92874
Gem-associated protein 5	IPI00291783	2	2.1	99	VIGELVGHTER	1352.94	0.19	3		1.23368	1.27854	1.25591	2.52541
General transcription factor 3C polypeptide 3	IPI00015806	2	2.02	99	VVDLAPLHLDAR	1462	0.16	3		1.91852	2.16253	2.03687	8.47087
General transcription factor II-I	IPI00054042	2	2.34	99	ILDSAEFIJ	1322.91	0.13	2		1.72168	1.9401	1.82763	8.45071
General vesicular transport factor p115	IPI00031583	1	2.05	99	SSQTSGTNEQSSAIVSAR	1952.9	-0.05	3	1.66581			1.66581
Glucagon precursor	IPI00306140	2	1.7	98	DFINWLIQTJ	1565.09	0.19	3		7.29915	5.87061	6.54603	15.4313
Glucose-6-phosphate 1-dehydrogenase	IPI00289800	2	2	99	VQPNEAVYTJ	1435.86	0.07	2		0.69901	0.713204	0.706072	1.42147
Glucose-6-phosphate isomerase	IPI00027497	2	2	99	NLVTEDVMR	1219.81	0.17	2		0.710897	0.848446	0.776632	12.5235
Glucosidase II beta subunit precursor	IPI00026154	1	2.04	99	ETMVTSTTEPSR	1481.63	-0.09	2	1.70509			1.28742	21.1211
		2	4.67	99	ESLQQMAEVTR	1434.92	0.19	2		1.10468	1.0123
				99	ETMVTSTTEPSR	1481.76	0.05	2		1.32158	1.4035
Glucosylceramidase precursor	IPI00021807	2	4.03	99	LLLPHWAJ	1264.99	0.19	3		0.894864	1.19225	1.0885	13.2347
				99	VVLTDPEAAJ	1329.88	0.11	2		1.08941	1.20779
Glutamate dehydrogenase 2, mitochondrial precursor	IPI00027146	2	2.02	99	YSTDVSVDEVJ	1528.95	0.15	2		1.50282	1.63631	1.56815	6.01953
Glutaminase, kidney isoform, mitochondrial precursor	IPI00289159	2	2	99	GSTHPQPGVSPPAAPAAPGPJ	2208.31	0.11	3		1.87653	1.51772	1.68762	15.0339
Glutathione transferase omega 1	IPI00019755	1	2	99	GSAPPGPVPEGSIR	1463.68	-0.11	2	1.29858			1.00894	38.5096
				97	GSAPPGPVPEGSIR	1463.68	-0.11	3	1.72978
		2	4	99	GSAPPGPVPEGSIR	1463.82	0.03	2		0.80577	0.831904
				99	MILELFSJ	1267.78	0.04	2		0.700864	0.999559
Glyceraldehyde-3-phosphate dehydrogenase, liver	IPI00219018	1	10.68	99	GALQNIIPASTGAAJ	1698.8	-0.19	3	1.1711			1.02351	25.9748
				99	VIISAPSADAPMFVMGVNHEJ	2500.12	-0.19	4	1.14454
				99	VPTANVSVVDLTCR	1662.77	-0.09	3	1.41177
				99	VVDLMAHMASJ	1488.66	-0.14	3	1.31814
				99	VVDLMAHMASJE	1617.8	-0.05	3	1.04159
		2	2.61	99	VVDLMAHMASJE	1617.97	0.11	2		0.641977	0.744276
				99	VVDLMAHMASJE	1618.03	0.17	3		0.819402	1.21181
Glycerol-3-phosphate dehydrogenase, mitochondrial precursor	IPI00017895	2	4	99	VIFFLPWQJ	1464.78	-0.09	2		2.01143	2.1955	2.10145	6.19372
Glycogen phosphorylase, liver	IPI00470525	2	3.08	99	LHSFLGDDVFLR	1562.03	0.18	3		2.10357	3.76508	2.49693	32.0012
		3	2.07	99	LKQEYFVVAATLQDIIR	2294.32	-0.00553186	3		2.11356	2.32209
GMP synthase	IPI00029079	2	2	99	TLNMTTSPEEJ	1537.89	0.09	2		2.0472	2.29821	2.11459	6.86004
		3	2	99	VVYIFGPPVKEPPTDVTPTFLTTGVLSTLR	3532.05	0.067225	4		1.96442	2.1633
GrpE protein homolog 1, mitochondrial precursor	IPI00029557	1	2	99	ALADTENLR	1145.48	-0.14	2	2.0672			2.0672
GTP-binding protein SAR1b	IPI00002149	1	1.4	96	IDRPEAISEER	1457.68	-0.08	3	1.50618			1.50618
HBxAg transactivated protein 2	IPI00083708	2	4.04	99	QSEVPJPEDGEPPR	1852.13	0.16	3		2.09332	1.79693	1.34284	44.5923
				99	SSSQIPAQPSVAJ	1586.95	0.05	2		0.90108	0.959322
Heat shock 105kDa protein 1	IPI00514983	2	2.29	99	FVVQNVSAQJ	1406.91	0.09	2		1.18679	1.33174	1.25718	8.1527
Heat shock 70 kDa protein 4	IPI00002966	2	4.57	99	QSLTMDPVVJ	1404.96	0.17	2		1.86595	2.00147	1.93252	4.95832
Heat shock 70kDa protein 1A	IPI00514377	1	3.53	97	AQIHDLVLVGGSTR	1608.78	-0.13	3	2.16828			2.2239	11.206
				99	ATAGDTHLGGEDFDNR	1818.72	-0.1	3	2.73225
		2	6.01	99	AQIHDLVLVGGSTR	1609.06	0.15	2		2.08405	2.20824
				99	ATAGDTHLGGEDFDNR	1818.87	0.04	3		2.07195	2.14151
Heat shock cognate 71 kDa protein	IPI00003865	1	12.52	99	ARFEELNADLFR	1623.77	-0.09	3	1.51208			1.542	10.2045
				99	DAGTIAGLNVLR	1342.59	-0.19	2	1.78584
				99	IINEPTAAAIAYGLDJJ	2219.24	-0.05	4	1.66425
				99	MVNHFIAEFJ	1522.75	-0.08	3	1.60385
				99	SQIHDIVLVGGSTR	1624.83	-0.08	3	1.39143
				99	STAGDTHLGGEDFDNR	1834.69	-0.14	3	1.61581
		2	8.03	99	SQIHDIVLVGGSTR	1625.01	0.1	3		1.4942	1.31442
				99	SQIHDIVLVGGSTR	1625.03	0.12	2		1.59158	1.51582
				99	STAGDTHLGGEDFDNR	1834.94	0.12	2		1.28788	1.43446
				99	STAGDTHLGGEDFDNR	1834.93	0.1	3		1.46607	1.38047
				99	TTPSYVAFTDTER	1630.9	0.1	2		1.71328	1.81213
				99	VCNPIITJ	1220.83	0.13	2		1.75909	1.54958
Heat shock protein HSP 90-alpha	IPI00382470	1	13.54	97	ALLFVPR	958.47	-0.15	2	1.46457			1.56965	31.3104
				99	RAPFDLFENR	1407.63	-0.12	3	1.71022
				99	SLTNDWEDHLAVJ	1814.9	-0.04	3	3.01019
				99	TLVSVTJ	1034.48	-0.18	2	1.61472
		2	11.87	99	DNSTMGUMAAJ	1619.92	0.12	3		1.88253	1.96983
				99	ELISNSSDALDJ	1578.92	0.09	2		1.01242	1.18107
				99	FYEQFSJ	1235.75	0.1	2		1.20816	1.5004
				99	HIYYITGETJ	1511.97	0.14	2		1.41678	1.96514
				99	YESLTDPSJ	1326.74	0.05	2		1.41362	1.43099
Heat shock protein HSP 90-beta	IPI00414676	1	4.14	99	ALLFIPR	972.5	-0.12	2	1.64733			1.65382	16.7701
				99	SLTNDWEDHLAVJ	1814.82	-0.12	3	2.25679
				91	SLVSVTJ	1020.53	-0.12	2	1.55214
				92	VVVITJ	945.51	-0.15	2	1.61876
		2	4.01	99	ALLFIPR	972.78	0.16	2		1.36225	1.52354
				99	SIYYITGESJ	1447.98	0.2	2		1.53706	1.87807
Heat-shock protein beta-1	IPI00025512	1	4	99	LFDQAFGLPR	1306.53	-0.2	2	0.724054			0.854597	23.55
				99	QLSSGVSEIR	1218.49	-0.19	2	1.00868
Hematological and neurological expressed 1 protein	IPI00007764	1	2	99	SSGGREDLESSGLQR	1720.75	-0.11	3	1.72093			1.72093
Hematological and neurological expressed 1-like protein	IPI00027397	2	2	99	EQEPMPTVDSHEPR	1794.94	0.11	3		1.68221	1.95732	1.81455	10.7207
Heme oxygenase 1	IPI00215893	2	2.01	99	EVHTQAENAEFMR	1704.95	0.14	3		1.71994	1.86678	1.79186	5.79487
Hemoglobin alpha-1 globin chain; Hemoglobin zeta chain	IPI00410714; IPI00217473	2	2	99	VDPVNFJ	1105.72	0.08	2		0.393889	0.465746	0.428313	11.863
Hepatocyte growth factor precursor	IPI00025767	2	1.45	96	AFVFDJ	1013.66	0.08	2		2.92254	2.74518	2.83247	4.42759
Heterogeneous nuclear ribonucleoprotein A/B	IPI00329355	2	2	99	GFVFITFJ	1245.78	0.04	2		1.56094	2.12028	1.81924	21.7404
Heterogeneous nuclear ribonucleoprotein A0	IPI00011913	2	2	99	AVPJEDIYSGGGGGGSR	1894.14	0.16	3		1.46356	1.46519	1.46438	0.0788473
Heterogeneous nuclear ribonucleoprotein A3	IPI00419373	2	4	99	DYFEKYGJ	1336.78	0.09	2		1.81917	1.68359	2.34242	35.2783
				99	SSGSPYGGGYGSGGGSGGYGSR	2053.96	0.08	2		3.36899	2.91776
Heterogeneous nuclear ribonucleoprotein D0	IPI00028888	1	2	99	GFGFVLFJ	1201.65	-0.07	2	3.0678			3.0678
Heterogeneous nuclear ribonucleoprotein F	IPI00003881	1	3.05	99	VHIEIGPDGR	1235.48	-0.19	3	2.55306			2.70849	8.36301
				91	YIEVFJ	1085.57	-0.08	2	2.87339
Heterogeneous nuclear ribonucleoprotein G	IPI00304692	2	2.01	99	IVEVLLMJ	1231.95	0.16	2		2.44915	2.61721	2.61536	7.23653
		3	5.31	99	GPPPSYGGSSR	1204.59	-0.00634993	2		2.59804	2.94014
				98	SAPSGPVR	913.539	0.0283112	2		2.41932	2.70162
Heterogeneous nuclear ribonucleoprotein H	IPI00026230	2	4.15	99	HTGPNSPDTANDGFVR	1828	0.14	3		2.24458	1.80229	2.05296	17.9568
				99	VHIEIGPDGR	1235.79	0.11	2		1.67108	1.79659
				99	VHIEIGPDGR	1235.82	0.15	3		2.5208	2.4453
Heterogeneous nuclear ribonucleoprotein K	IPI00514561	1	4.45	99	DLAGSIIGJ	1160.53	-0.18	2	2.29996			1.92323	13.2221
				99	GGDLMAYDR	1140.38	-0.18	2	1.55525
		2	6.86	99	NLPLPPPPPPR	1337.83	0.03	2		2.0087	2.10485
				99	NTDEMVELR	1249.73	0.11	2		1.61361	1.83046
				99	TDYNASVSVPDSSGPER	1924.02	0.13	2		2.07598	2.01845
Heterogeneous nuclear ribonucleoprotein L isoform a	IPI00027834	2	3.09	91	LNVCVSJ	1095.72	0.12	2		1.30326	1.56612	1.85834	31.6312
				99	TPASPVVHIR	1219.78	0.06	3		2.5437	2.2971
Heterogeneous nuclear ribonucleoprotein L-like	IPI00103247	2	2	91	LNVCVSJ	1095.72	0.12	2		1.30326	1.56612	1.64342	21.5235
				99	VSVSPVVHVR	1221.82	0.09	3		2.14959	1.66258
Heterogeneous nuclear ribonucleoprotein M	IPI00171903	2	2.01	99	ACQIFVR	1025.69	0.15	2		1.63324	2.21226	1.90083	21.5395
Heterogeneous nuclear ribonucleoprotein Q	IPI00018140	2	2	99	AFSQFGJ	1071.64	0.04	2		1.57403	1.74115	1.65548	7.13843
Heterogeneous nuclear ribonucleoprotein U-like 2	IPI00456887	2	2	99	ALLPHVLCJ	1326.9	0.12	3		2.41273	2.08764	2.24431	10.2425
Heterogeneous nuclear ribonucleoproteins C1/C2	IPI00216592	2	1.54	97	VPPPPPIAR	1086.73	0.05	2		2.31731	2.27877	2.00492	16.7699
		3	11.48	99	VFIGNLNTLVVK	1603.98	-0.00574976	2		1.64773	1.97796
				99	VPPPPPIAR	1086.65	-0.0144703	2		1.85983	1.97835
				99	AAVAGEDGR	988.55	0.0436034	2		2.65321	1.68584
				98	LKGDDLQAIK	1531.9	-0.032712	3		1.65391	2.24033
Heterogenous nuclear ribonucleoprotein U	IPI00386491	1	6.22	99	FIEIAAR	962.44	-0.13	2	2.01			2.2988	20.934
		2	2.13	99	DLPEHAVLJ	1308.87	0.1	3		1.81088	2.22199
				99	DLPEHAVLJ	1308.9	0.14	2		2.99277	2.65219
High mobility group protein HMGI-C	IPI00005996	1	4	99	GEGAGQPSTSAQGQPAAPAPQJ	2322.14	-0.04	4	5.62163			8.09565	99.7317
				99	GEGAGQPSTSAQGQPAAPAPQJR	2478.29	0	4	3.20941
		2	4	99	GEGAGQPSTSAQGQPAAPAPQJR	2478.34	0.06	3		21.3773	11.137
High mobility group-like nuclear protein 2 homolog 1 1	IPI00026167	1	2	99	AYPLADAHLTJ	1486.72	-0.12	3	1.6495			1.6495
Histidine triad nucleotide-binding protein 1	IPI00239077	2	2	99	CAADLGLNJ	1237.78	0.14	2		0.841975	1.12642	0.973866	20.6529
Histone deacetylase 1; Histone deacetylase 2	IPI00013774; IPI00289601	2	2.01	99	SIRPDNMSEYSJ	1714.01	0.14	3		1.19246	1.43513	1.30818	13.1167
Histone H1.2	IPI00217465	2	4.01	99	SETAPAAPAAAPPAEJ	1766.01	0.06	3		2.13836	2.29754	2.48377	24.5623
				99	SETAPAAPAAAPPAEJ	1766.05	0.1	2		1.84894	1.56366
		3	5.62	99	KPAAATVTKK	1589.99	-0.0383334	3		3.56394	3.1333
				98	KPAAATVTK	1317.83	-0.0045	3		2.6856	2.94
				97	AKKPAAATVTK	1661.14	0.070329	4		2.47817	2.87906
Histone H1.5	IPI00217468	2	2.01	99	ALAAGGYDVEJ	1380.91	0.15	2		1.04535	1.15559	1.09909	7.09215
Histone H2B.c	IPI00018534	1	8.41	99	ESUSVYVUK	1568.77	-0.08	3	3.68207			2.635	26.0249
				99	QVHPDTGISSJ	1455.73	-0.07	3	3.02479
		2	8.02	99	AMGIMNSFVNDIFER	1886.78	-0.13	2		1.97424	1.90322
				99	LLLPGELAJ	1240.89	0.08	2		2.63116	3.03992
Histone H4	IPI00453473	1	12.71	99	DAVTYTEHAJ	1421.56	-0.18	3	3.24621			2.17706	23.0284
				96	TLUGFGG	1001.41	-0.14	2	1.68987
		2	11.56	99	DNIQGITJPAIR	1613.03	0.07	3		2.47816	2.16141
				99	DNIQGITJPAIR	1613.13	0.17	2		2.70771	2.48599
				97	TLUGFGG	1001.59	0.04	2		1.64731	1.85214
				99	TVTAMDVVUALJ	1742.17	0.16	2		2.3364	2.60268
				99	VFLENVIR	1132.78	0.11	2		1.7906	1.72517
HLA-B associated transcript 3	IPI00513728	2	2	99	LVMAQHMIR	1241.83	0.13	3		1.48679	1.34683	1.41508	6.99368
HMGA1 protein	IPI00450855	1	2	99	EPSEVPTPJ	1270.66	-0.04	2	2.30058			2.30058
HOMO SAPIENS CLONE 23931	IPI00479201	2	2.01	99	GIVEESVTGVHR	1425.93	0.15	3		0.910567	0.718681	0.808955	16.7728
HWKM1940	IPI00374376	2	2	99	AVLFPAAHRPKR	1506.03	0.11	2		0.856697	0.932385	0.89374	5.9883
Hydroxyacylglutathione hydrolase	IPI00003933	2	2	99	TVQQHAGETDPVTTMR	1914.06	0.12	3		1.36062	1.2763	1.31779	4.52425
Hypothetical protein C3orf9	IPI00328522	2	2	99	TSPERDPLILLSR	1640.08	0.14	3		1.11798	1.0503	1.08361	4.41629
Hypothetical protein FLJ12118	IPI00549222	2	1.7	98	GLTAHGINIJ	1310.94	0.15	3		1.48253	1.32727	1.40276	7.82671
Hypothetical protein FLJ22184	IPI00018081	2	2	99	RPPTPGPDTSVSGPR	1663.99	0.1	3		1.4797	0.951051	1.18628	31.5111
Hypothetical protein FLJ37794	IPI00180325	1	1.22	94	AVNEAGVGEPVELDK	1669.69	-0.18	3	1.07902			1.07902
Hypothetical protein FLJ45872	IPI00418808	2	2	99	VLLLLFTSLCLJ	1696.09	0.05	3		0.937285	1.0379	0.986308	7.21306
Hypothetical protein LOC114984	IPI00060521	2	2.02	99	AIEAAPQEPEQJ	1597.91	0.04	3		3.95775	1.25059	2.22476	86.0431
Hypothetical protein LOC115098	IPI00060627	2	1.52	97	AVPFNAPJ	1130.72	0.05	2		2.5196	2.31777	2.41658	5.90555
Hypothetical protein LRRC47	IPI00170935	2	1.31	95	DVRPYIVGAVVR	1487.03	0.15	3		1.74415	1.30469	1.5085	20.5994
Hypothetical protein PRO1855	IPI00396321	2	4.04	99	ATILDLSCNJ	1410.92	0.18	2		0.950371	1.036	0.821225	23.3896
				99	VAGDCLDEJ	1282.72	0.11	2		0.608608	0.75903
Hypothetical protein VIT	IPI00180759	2	1.23	94	AGKIIDPEFIVJ	1617.1	0.13	3		0.577093	0.720246	0.644708	15.7008
Hypoxanthine-guanine phosphoribosyltransferase	IPI00218493	1	2.04	99	VFIPHGLIMDR	1440.66	-0.14	3	3.42913			3.088	15.1246
		2	4.01	99	VASLLVJ	1016.84	0.16	2		3.13617	3.69836
				99	VFIPHGLIMDR	1440.99	0.18	3		2.74937	2.5678
ILF3 protein	IPI00418313	2	7.01	99	EATDAIGHLDR	1340.81	0.12	3		1.50369	1.5716	2.12309	23.2798
				99	EDITQSAQHALR	1511.88	0.1	2		2.33105	2.89697
				99	EDITQSAQHALR	1511.89	0.1	3		2.38798	1.99264
				99	SIGTANRPMGAGEALR	1743.99	0.06	3		2.03182	2.67555
Importin-alpha re-exporter	IPI00022744	2	2.01	99	TLDPDPAIR	1140.73	0.09	2		2.45897	2.5535	2.50579	2.66751
Inosine-5'-monophosphate dehydrogenase 2	IPI00291510	2	2	99	AMMYSGELJ	1316.79	0.11	2		1.24666	1.41199	1.32675	8.81148
Integrin alpha-5 precursor	IPI00306604	1	2	99	AQLJPPATSDA	1385.71	-0.08	2	0.447817			0.285195	44.768
		3	2.89	99	CELGPLHQQESQSLQLHFR	2439.18	-0.00997098	4		0.213914	0.242151
Integrin beta-1 precursor	IPI00217563	2	2.05	99	TVMPUISTTPAJ	1740.18	0.19	3		0.726927	0.688839	0.707627	3.80608
Intercellular adhesion molecule-1 precursor	IPI00008494	2	2	99	GTPMJPNTQATPP	1626.93	0.06	2		0.21123	0.129989	0.165703	34.6683
Isovaleryl-CoA dehydrogenase, mitochondrial precursor	IPI00032297	1	2	99	TDLAAVPASR	1143.6	-0.04	2	2.8133			2.8133
Keratin 19	IPI00479145	2	2	99	EVAGHTEQLQMSR	1628.9	0.09	2		0.141656	0.10417	0.121475	21.8208
Keratin, type I cytoskeletal 18	IPI00554788	1	2	99	ASLENSLR	1032.49	-0.09	2	0.353254			0.288505	19.2418
		2	2	99	AQIFANTVDNAR	1462.96	0.2	2		0.245144	0.277301
Keratin, type II cytoskeletal 7	IPI00306959	2	2.61	99	FETLQAQAGJ	1379.87	0.1	2		0.276333	0.418132	0.339917	29.4975
KH domain-containing, RNA binding, signal transduction associated protein 1	IPI00008575	1	4	99	FNFVGJ	998.49	-0.1	2	2.57914			2.83045	20.151
				99	SGSMDPSGAHPSVR	1527.7	-0.02	3	3.28006
		2	3.71	99	FNFVGJ	998.68	0.1	2		2.34948	2.78698
				98	ISLGJ	903.65	0.04	2		3.82	2.43
KIAA0157 protein	IPI00299517	2	2	99	VSSVPNTSQSYAJ	1654.95	0.06	2		2.63007	2.41077	2.51803	6.15835
Kinesin light chain 1	IPI00472303	2	2.65	99	VDSPTVTTTLJ	1448.94	0.11	2		1.3098	1.69712	1.49093	18.3693
Kinesin-like protein KIF2	IPI00010368	2	1.53	97	FSLIDLAGNER	1377.78	0.04	2		1.6954	1.59295	1.64337	4.40838
Kinesin-like protein KIFC1	IPI00306400	2	2	99	VQAQAEQGQQELJ	1743.99	0.04	3		4.45338	3.48186	3.93777	17.4457
Kinetochore protein Spc25	IPI00010219	2	2.01	99	JAFTATVYN	1301.77	0.04	2		1.60042	1.41065	1.50254	8.93065
L antigen family member 3	IPI00032314	2	2	99	GGVDTAAAPAGGAPPAHAPGPGR	2095.14	0.07	4		5.33963	1.95888	3.23415	73.916
Lactoylglutathione lyase	IPI00220766	2	1.53	97	CDFPIMJ	1186.73	0.14	2		2.00139	2.64235	2.26582	14.062
		3	5.89	99	GFGHIGIAVPDVYSACK	2067.04	-0.0089719	3		2.62848	2.54601
				99	VLGMTLIQK	1289.79	-0.00574438	2		1.92212	2.17517
				97	DFLLQQTMLR	1407.76	-0.0106113	2		1.9083	2.46034
Lambda-crystallin	IPI00385216	1	1.7	98	VPDDPEHLAAR	1362.56	-0.14	3	2.18024			2.18024
Lamin A/C	IPI00021405	1	6.04	99	SGAQASSTPLSPTR	1502.71	-0.08	2	0.571262			0.559349	37.7726
				99	TLEGELHDLR	1325.55	-0.17	3	1.09905
		2	8.26	99	ITESEEVVSR	1291.74	0.07	2		0.32486	0.406731
				99	TALINSTGEEVAMR	1634.91	0.06	2		0.447432	0.538843
				99	TLEGELHDLR	1325.9	0.19	3		0.680472	0.546667
				99	VAVEEVDEEGJ	1490.86	0.09	2		0.609808	0.660784
Lamin B1	IPI00217975	2	6.18	99	LAVYIDJ	1108.81	0.13	2		1.79791	1.67532	2.39006	23.6161
				99	LSSEMNTSTVNSAR	1639.9	0.1	2		2.87467	2.89775
				99	SMYEEEINETR	1543.84	0.15	2		2.85427	2.60279
Lamina-associated polypeptide 2, isoforms beta/gamma	IPI00030131	2	5.71	99	SSTPLPTISSSAENTR	1790.94	0.03	2		4.2307	5.34708	3.84137	20.9159
				99	YGVNPGPIVGTTR	1473.86	0.05	2		3.45918	3.77526
				98	YVPLADVJ	1191.9	0.19	2		3.53987	3.07245
LAP4 protein	IPI00425560	2	2	99	VQSPEPPAPER	1349.75	0.03	2		3.01163	2.94581	2.97854	1.56266
Large neutral amino acids transporter small subunit 1	IPI00008986	1	2	99	ALAAPAAEEJEEAR	1742.9	-0.04	3	1.69267			1.19877	22.3195
		2	4	99	ALAAPAAEEJEEAR	1743.05	0.1	3		1.14164	1.0636
				99	SADGSAPAGEGEGVTLQR	1845	0.1	2		1.13423	1.06193
Leucine proline-enriched proteoglycan	IPI00163381	2	2.02	99	LTNVAATSGDGYR	1467.85	0.1	2		0.482437	0.530349	0.505826	6.69766
Leucine zipper-EF-hand containing transmembrane protein 1	IPI00017592	2	2.01	99	VAEVEGEQVDNJ	1603.89	0.05	3		3.54096	3.36316	3.39926	2.90305
				99	VAEVEGEQVDNJ	1603.9	0.07	2		3.31185	3.38529
Leukotriene A4 hydroLase	IPI00219077	2	2.04	99	WEDAIPLALJ	1442.98	0.14	3		1.25647	1.80006	1.5039	25.5582
LIM and SH3 domain protein 1	IPI00386803	1	3.05	91	IVYPTEJ	1136.55	-0.13	2	1.29283			1.12495	19.7351
				99	MGPSGGEGMEPERR	1632.71	-0.05	3	0.978863
LIM domain only protein 7	IPI00409590	1	2	99	TSTTGVATTQSPTPR	1647.84	-0.01	3	1.4551			1.39615	13.6399
		2	6.12	99	EQVPSGAELER	1357.79	0.08	2		1.13118	1.19024
				99	ISINQTPGJ	1244.78	0.05	2		1.52779	1.44977
				99	NPSSSVPPPSAGSVJ	1697.98	0.06	2		1.41656	1.68214
LIM homeobox protein cofactor	IPI00025788	2	2	99	MVAPPAEPTR	1211.72	0.07	2		3.66255	3.39423	3.52584	5.38119
Liprin-beta 1	IPI00397366	2	2.03	99	ALHLVEDLR	1208.85	0.14	3		0.886031	0.698674	0.786796	16.8381
L-lactate dehydrogenase A chain	IPI00217966	1	3.48	92	FIIPNVVJ	1216.63	-0.16	2	0.927156			0.791314	38.6866
				91	YSPNCJ	1044.47	-0.04	2	1.15013
		2	3.84	90	VHPVSTMIJ	1298.86	0.1	2		0.984503	1.08719
				99	VTLTSEEEAR	1277.71	0.04	2		0.464771	0.46284
L-lactate dehydrogenase B chain	IPI00219217	1	1.8	91	GLTSVINQJ	1246.56	-0.19	2	2.31253			1.91051	22.8501
		2	4.49	99	GLTSVINQJ	1246.84	0.09	2		2.40499	2.0436
				99	IVVVTAGVR	1056.67	-0.02	2		1.44524	1.54958
LOC131076 protein	IPI00046828	2	1.4	96	QLYESLMAAHASR	1620.02	0.2	3		1.61045	1.33129	1.46423	13.4811
Long-chain-fatty-acid-CoA ligase 4	IPI00029737	2	2.29	99	MMLSGGAPLSPQTHR	1726.05	0.16	3		1.02921	0.722593	0.862382	25.1413
Low-density lipoprotein receptor-related protein 1 precursor	IPI00020557	2	10.4	99	ETVITMSGDDHPR	1600.85	0.08	3		0.455284	0.527554	0.560871	42.2726
				99	LYWADAJ	1153.77	0.12	2		0.523222	0.590146
				99	TTLLAGDIEHPR	1465.91	0.1	3		0.934886	0.988159
				99	YDGSGHMEVLR	1406.82	0.15	3		0.386691	0.369623
Lung cancer oncogene 7	IPI00013896	1	2	99	LTRDETNYGIPQR	1705.84	-0.05	3	1.73863			1.73863
Lupus La protein	IPI00009032	2	2.05	99	IIEDQQESLNJ	1603.97	0.09	2		1.96017	1.94323	1.95169	0.613765
L-xylulose reductase	IPI00448095	2	2	99	VMALELGPHJ	1382.01	0.2	3		1.66803	1.74093	1.70409	3.02499
LYRIC protein (Metastasis adhesion protein)	IPI00328715	1	2	99	TVEVAEGEAVR	1302.53	-0.17	2	1.43646			1.43646
Lysosome-associated membrane glycoprotein 1 precursor	IPI00004503	2	2	99	TVESITDIR	1176.83	0.17	2		1.32158	1.53371	1.4237	10.5359
Macrophage mannose receptor 2 precursor	IPI00005707	2	2.02	99	WGFCPIJ	1183.78	0.17	2		0.456374	0.502183	0.561802	20.0419
		3	2	99	TLGDQLSLLLGAR	1499.85	-0.0275121	2		0.615931	0.705697
Macrophage migration inhibitory factor	IPI00293276	1	2	99	LLCGLLAER	1176.51	-0.15	2	1.50696			1.13857	29.4756
		2	2	99	PMFIVNTNVPR	1430.99	0.2	2		0.835759	1.17191
Major vault protein	IPI00000105	2	4.89	99	GPDGMALPRPR	1309.84	0.14	3		0.350051	0.342128	0.404682	87.0116
		3	4	99	GAVASVTFDDFHK	1680.86	-0.00972268	3		0.37	0.42
				99	VASGPSPGEGISPQSAQAPQAPGDNHVVPVLR	3262.68	-0.000601729	4		1.18	0.2
Malate dehydrogenase, cytoplasmic	IPI00291005	2	2	99	GEFVTTVQQR	1307.79	0.08	2		1.19846	1.53259	1.35527	17.4332
Malate dehydrogenase, mitochondrial precursor	IPI00291006	1	3.3	99	VNVPVIGGHAGJ	1434.7	-0.15	3	2.13179			1.83669	11.9608
				95	VSSFEEJ	1112.44	-0.16	2	1.6054
		2	2.35	99	VNVPVIGGHAGJ	1435.01	0.15	2		1.77795	1.87025
Malcavernin	IPI00465425	2	2	99	TEILHFIDNAKR	1599.98	0.09	2		1.03859	1.44038	1.2231	23.2285
Mannose-6-phosphate receptor binding protein 1	IPI00303882	2	2	99	LEPQIASASEYAHR	1715.03	0.14	3		1.01384	0.932832	0.972492	5.88997
Mannosyl-oligosaccharide glucosidase	IPI00328170	2	2.02	99	HLWSPFGLR	1255.85	0.15	3		1.10097	0.960663	1.02843	9.64688
MARCKS-related protein	IPI00641181	1	2	99	GDVTAEEAAGASPAJ	1660.82	-0.03	3	3.44978			2.55897	28.1144
		2	2	99	GDVTAEEAAGASPAJ	1660.93	0.07	2		2.2208	2.18723
Matrin 3	IPI00017297	2	4	99	TEEGPTLSYGR	1352.75	0.07	2		2.36377	2.2572	2.14741	8.94054
				99	VVHIMDFQR	1287.88	0.19	3		1.93902	2.05545
Melanoma-associated antigen D2	IPI00009542	2	2.11	99	LQSSQEPEAPPPR	1578.88	0.07	2		1.39061	1.51169	1.44988	5.90524
Metalloprotease 1	IPI00219613	2	4.02	99	EQLFAVSHDJ	1460.93	0.13	3		2.25417	2.59161	1.96472	25.8962
				99	TVPYTDPDHASLJ	1731.07	0.15	3		1.44578	1.76418
Methionyl-tRNA synthetase	IPI00008240	2	2	99	LENDQIESLR	1359.87	0.15	2		1.49976	1.47313	1.48639	1.26714
Methyltransferase like 2	IPI00479677	2	2.04	99	TQTPPVEENVTQJ	1758.03	0.08	3		1.63695	2.13727	1.87045	18.914
Microtubule-actin crosslinking factor 1, isoforms 1/2/3/5	IPI00550385	2	1.33	90	IAQSAELADREJ	1618.02	0.13	3		0.735869	0.781272	0.758231	4.23416
Microtubule-associated protein 1A	IPI00020356	2	2.11	99	GTVPLPTISGHR	1377.88	0.1	3		1.03859	0.702922	0.854429	27.7794
Microtubule-associated protein 4 isoform 2	IPI00411375	1	3.82	96	SVPADLSRPJ	1356.62	-0.18	3	1.42637			0.937204	22.5355
				99	TTTAAAVASTGPSSR	1520.72	-0.07	2	1.06644
				99	TTTAAAVASTGPSSR	1520.74	-0.05	3	0.955106
		2	5.58	99	LATNTSAPDLJ	1417.89	0.08	2		0.881996	0.950716
				99	TTTLSGTAPAAGVVPSR	1729.01	0.05	2		0.781779	0.873371
				97	VDISKVSSJ	1249.85	0.09	2		0.674474	0.994306
Mitochondrial import inner membrane translocase subunit TIM8 A	IPI00028376	2	2	99	SJPVFSESLSD	1482.91	0.12	2		4.28697	4.21183	4.21678	13.4642
		3	2	99	FIDTSQFILNR	1496.81	-0.000751597	2		3.54746	4.9361
Mitochondrial inner membrane protein	IPI00009960	2	2.33	99	GIEQAVQSHAVAEEEAR	1967.14	0.16	3		1.95014	1.38114	1.64116	24.5157
Mitochondrial precursor proteins import receptor	IPI00015602	2	2.03	99	AIDMFNJ	1125.72	0.11	2		1.97271	1.49917	1.71972	19.471
Mitochondrial ribosomal protein L38	IPI00061231	2	4	99	LAFLLFJ	1138.9	0.16	2		1.9087	2.64347	2.22786	13.5945
				99	TASVPLDAVR	1171.78	0.11	2		2.18929	2.23015
Mitogen-activated protein kinase 1	IPI00003479	2	2	99	LJELIFEETAR	1636.14	0.2	2		0.907078	1.02471	0.9641	8.62738
Moesin	IPI00219365	1	5.76	99	TANDMIHAENMR	1545.66	-0.05	3	0.840201			0.563934	19.9714
		2	12.03	99	ALTSELANAR	1188.75	0.08	2		0.516352	0.549797
				99	AQMVQEDLEJ	1477.86	0.09	2		0.678073	0.721811
				99	ESEAVEWQQJ	1520.84	0.07	3		0.572622	0.422379
				92	ISQLEMAR	1090.68	0.09	2		0.527911	0.584334
				99	JAPDFVFYAPR	1598.08	0.19	2		0.47862	0.545996
				99	TANDMIHAENMR	1545.84	0.13	3		0.52344	0.489664
Monocarboxylate transporter 1	IPI00024650	2	2	99	DLHDANTDLIGR	1482.86	0.11	3		1.44131	1.02035	1.2127	24.5458
MOP-4	IPI00023647	2	2.01	99	FISADVHGIWSR	1530.88	0.07	3		1.13303	1.13391	1.13347	0.0547204
MRNA-binding protein CRDBP	IPI00008557	2	4.02	99	DQTPDENDQVIVJ	1788.02	0.11	2		25.3549	19.7617	11.8668	81.4342
				99	IAPPETPDSJ	1341.8	0.06	2		5.87409	6.73761
Myoferlin	IPI00021048	2	2.38	99	TQGLVPEHVETR	1508.89	0.07	3		0.242963	0.136583	0.182167	41.2932
Myo-inositol 1-phosphate synthase A1	IPI00301189	2	3.4	96	VFVGGDDFJ	1270.89	0.2	2		2.87401	3.18086	3.65946	23.3427
				99	YVPYVGDSJ	1314.89	0.17	2		4.16113	4.71435
Myomesin 1	IPI00434580	2	1.69	97	KETHIVWYJ	1490.7	-0.15	3		1.32463	1.27384	1.29899	2.76464
Myosin heavy chain, nonmuscle type A (Myosin 9)	IPI00019502	1	23.87	99	ADEWLMJ	1179.53	-0.1	2	0.787873			0.421026	82.306
				99	DLEAHIDSANJ	1499.68	-0.1	3	0.979018
				99	EMEAELEDERJ	1665.7	-0.11	3	0.643466
				99	GALALEEJ	1117.51	-0.16	2	0.97141
				99	NTDQASMPDNTAAQJ	1878.86	-0.04	3	0.343006
				99	RGDLPFVVPR	1298.57	-0.2	3	1.48538
				97	VJPLLQVSR	1326.67	-0.2	3	0.582132
		2	36.12	99	AGVLAHLEEER	1366.91	0.17	2		0.40174	0.3694
				99	ALEEAMEQJ	1335.8	0.11	2		0.285166	0.228346
				99	ASITALEAJ	1190.8	0.09	2		0.583854	0.437356
				99	EMEAELEDER	1393.67	0.05	2		0.341981	0.312844
				99	EMEAELEDERJ	1665.97	0.15	3		0.403376	0.464963
				99	FVSELWJ	1195.78	0.1	2		0.194545	0.236729
				99	LDPHLVLDQLR	1462.05	0.2	3		0.182332	0.183638
				99	LQEMEGTVJ	1321.79	0.06	2		0.475349	0.500841
				99	NTDQASMPDNTAAQJ	1878.99	0.08	2		0.209049	0.189897
				96	QACVLMIJ	1238.85	0.16	2		0.745357	0.685821
				99	QLEEAEEEAQR	1474.76	0.06	3		0.316354	0.205769
				99	RQLEEAEEEAQR	1630.91	0.1	3		1.49039	0.97374
				97	YLYVDJ	1087.7	0.08	2		0.298579	0.268919
Myosin light polypeptide 6	IPI00335168	1	4	99	EAFQLFDR	1168.44	-0.16	2	0.58974			0.472582	41.0019
				99	ALGQNPTNAEVLJ	1641.79	-0.15	3	0.730731
		2	4	99	HVLVTLGEJ	1282.9	0.12	2		0.324315	0.356882
Myosin phosphatase-Rho interacting protein	IPI00305344	2	2.14	99	JVEPPTPQEPGPAJ	1906.21	0.11	3		1.37283	1.21326	1.29058	8.74264
Myosin regulatory light chain	IPI00033494	2	2	99	ELLTTMGDR	1178.77	0.15	2		0.205995	0.263442	0.232955	17.4372
Myristoylated alanine-rich C-kinase substrate	IPI00219301	1	2	99	GEPAAAAAPEAGASPVEJ	1909.89	-0.12	3	1.09315			0.590183	64.7165
		2	2	99	GEPAAAAAPEAGASPVEJ	1910.11	0.1	2		0.393016	0.478487
NAD(P)H dehydrogenase [quinone] 1	IPI00012069	2	2	99	ALIVLAHSER	1251.87	0.12	3		0.257576	0.179167	0.214824	25.8088
NADP-dependent malic enzyme	IPI00008215	2	2	99	GLFITIHDR	1214.86	0.17	3		0.284839	0.270148	0.277396	3.74474
Nardilysin precursor	IPI00478723	2	2.03	99	LVAGEHGLIIR	1320.9	0.1	3		1.08734	0.934956	1.00827	10.6866
Nebulin-related anchoring protein	IPI00478974	2	2.18	99	ARLNALHLSDK	1380.86	0.06	3		1.55527	1.82912	1.68664	11.4806
Neddylin	IPI00020008	1	2	99	VEEJEGIPPQQQR	1824.95	-0.05	3	2.44747			1.50662	49.7951
		3	2.15	99	ILGGSVLHLVLALR	1604.07	0.0489764	3		0.989086	1.41274
Negative elongation factor A	IPI00394676	2	2.16	97	LLLGTLHLPR	1275.97	0.15	3		2.86322	4.36987	3.53722	30.1188
Neuroblast differentiation associated protein AHNAK	IPI00021812	2	19.27	99	AEGPEVDVNLPJ	1554.78	-0.07	2		0.280586	0.409749	0.521226	37.0677
				99	FAGGLHFSGPJ	1404.97	0.18	3		0.64056	0.644689
				99	FSMPGFJ	1100.76	0.17	2		0.368916	0.499277
				99	LDFEGPDAJ	1278.8	0.13	2		0.949498	0.873483
				99	MPSLEISAPJ	1359.95	0.17	2		0.637615	0.664137
				99	MPSMNIQTHJ	1473.95	0.17	3		0.399123	0.470999
				99	VSAPGVQGDVJ	1343.82	0.06	2		0.442307	0.427744
Neurochondrin-1	IPI00549543	2	2	99	LQAGEETASHYR	1504.85	0.1	3		1.35287	1.39534	1.37394	2.18535
Neutral alpha-glucosidase AB precursor	IPI00383581	1	9.07	99	FRIDELEPR	1317.52	-0.2	3	1.74841			1.53087	66.6072
				99	GLLEFEHQR	1271.48	-0.19	3	1.88972
				99	LVAIVDPHIJ	1391.68	-0.19	3	1.74903
		2	6.08	99	GLLEFEHQR	1271.87	0.19	3		3.8306	0.689509
				99	VSQGSJDPAEGDGAQPEETPR	2442.31	0.11	3		1.02671	1.25741
Nicastrin	IPI00513841	2	1.52	97	APDVTTLPR	1112.73	0.09	2		1.13259	1.21382	1.1725	4.8987
Nicotinate-nucleotide pyrophosphorylase	IPI00300086	2	2	99	YGLLVGGAASHR	1343.83	0.08	3		3.78992	2.72797	3.2154	23.3537
NMD3 homolog	IPI00101049	2	2.01	99	DSAIPVESDTDDEGAPR	1916.91	0.03	2		1.17272	1.07612	1.12338	6.08056
Nodal modulator 2 precursor	IPI00333985	2	2.68	99	EQQLAEIEAR	1329.8	0.1	2		1.09813	1.08037	1.08921	1.15326
Non-POU domain-containing octamer-binding protein	IPI00304596	2	2.37	99	GIVEFSGJPAAR	1519.04	0.16	2		3.36812	2.93128	2.92432	17.0278
		3	4.28	99	RMEELHNQEVQK	1828	0.0517363	4		3.08853	3.43337
				99	FGQAATMEGIGAIGGTPPAFNR	2306.15	-0.0065658	3		2.04902	2.91532
Novel protein similar to histone 2, H3c	IPI00455457	1	2.07	92	STELLIR	974.47	-0.13	2	2.30182			2.62412	34.5225
		2	2	99	EIAQEFKTDLR	1492.94	0.14	2		3.7547	2.09077
Nuclear cap binding protein subunit 2	IPI00183500	2	2	99	TDWDAGFJ	1226.72	0.1	2		2.09605	2.13514	2.11551	1.30666
Nuclear mitotic apparatus protein 1	IPI00292771	2	5.12	99	ATQEWLEJ	1291.84	0.14	2		1.89911	1.84398	1.63762	12.5015
				92	LGHELQQAGLJ	1481.06	0.2	3		1.39639	1.51907
				99	VSLEPHQGPGTPESJ	1850.1	0.12	3		1.50129	1.72953
Nuclear pore complex protein Nup93	IPI00397904	2	2.01	99	NLQEIQQAGER	1428.82	0.08	2		1.45091	1.658	1.551	9.44112
Nuclear transport factor 2	IPI00009901	2	1.7	98	LSSLPFQJ	1206.88	0.16	2		0.968691	0.930932	0.949624	2.81159
Nuclease sensitive element binding protein 1	IPI00031812	2	4.03	99	GAEAANVTGPGGVPVQGSJ	1983.21	0.14	2		1.11536	1.38539	1.24307	15.3602
Nucleobindin 1 precursor	IPI00295542	1	2	99	APAAHPEGQLJ	1405.69	-0.11	3	1.76037			1.76037
Nucleolar complex protein 2 homolog	IPI00411886	2	2.02	99	LSNVNLQEJ	1331.84	0.08	2		2.10805	2.50398	2.2975	12.1859
Nucleolar phosphoprotein p130	IPI00292387	1	2.01	99	VREEEIEVDSR	1503.7	-0.06	3	2.51657			3.26526	21.6433
		2	4.23	99	AALSLPAJ	1057.77	0.09	2		3.84598	3.59698
Nucleolar RNA helicase II	IPI00015953	2	2.01	99	GRAPQVLVLAPTR	1520.98	0.05	3		1.90576	1.05712	1.41937	42.2777
Nucleolin	IPI00217506	1	6.64	92	ALELTGLJ	1131.58	-0.13	2	3.22183			2.61642	15.0641
				99	NDLAVVDVR	1143.49	-0.16	2	2.30306
				99	TGISDVFAJ	1224.54	-0.16	2	2.706
				97	VFGNEIJ	1093.5	-0.14	2	2.10043
		2	2.07	99	GLSEDTTEETLJ	1609.93	0.09	2		2.73301	2.7833
Nucleophosmin	IPI00549248	1	2.66	99	VDNDENEHQLSLR	1711.76	-0.06	3	2.80274			2.32569	19.0672
		2	3	90	FINYVJ	1070.74	0.1	2		2.73486	2.28838
				99	VDNDENEHQLSLR	1711.98	0.16	2		1.69715	2.28558
Nucleoporin Nup35	IPI00329650	2	2	99	TLGTPTQPGSTPR	1455.85	0.06	2		2.71109	2.54757	2.62806	4.39963
Nucleoprotein TPR	IPI00022970	2	1.52	96	DEPQEPSNJVPEQQR	2068.19	0.14	3		0.933141	0.874936	0.90357	4.55497
Nucleoside diphosphate kinase A	IPI00012048	1	2	99	NIIHGSDSVESAEJ	1772.88	-0.03	3	3.42043			3.42043
Nucleoside diphosphate kinase B	IPI00026260	1	7.64	99	DRPFFPGLVJ	1462.75	-0.11	3	1.85664			1.62847	20.6356
				90	NIIHGSDSVJ	1356.6	-0.16	3	1.69671
				99	TFIAIJPDGVQR	1631.84	-0.12	3	1.79717
				99	VMLGETNPADSJPGTIR	2073	-0.11	4	2.08288
		2	2.87	99	VMLGETNPADSJPGTIR	2073.13	0.01	3		1.21046	1.30659
Nucleoside diphosphate kinase, mitochondrial precursor	IPI00012972	2	2	99	AMIGHTDSAEAAPGTIR	1840.99	0.06	3		4.02536	4.53484	4.27252	8.43198
Nucleosome assembly protein 1-like 1	IPI00023860	1	2.04	99	FYEEVHDLER	1479.56	-0.15	3	2.90196			2.90196
Olfactory receptor 52E6	IPI00141011	2	2.04	99	IISLIAGIAVLR	1382.02	0.11	2		1.68068	1.87271	1.7741	7.65371
Optineurin	IPI00304189	2	3.73	98	LTVLQMTHNJ	1472.05	0.2	3		0.538598	0.685262	0.680347	18.4398
				99	NIPIHSCPJ	1341.83	0.11	3		0.686361	0.845764
P63 protein	IPI00141318	1	5	99	GAHPSGGADDVAJ	1468.68	-0.07	3	0.462724			0.440309	22.6094
		2	8.04	99	DLSDGIHVVJ	1369.78	0	2		0.559972	0.593946
				99	IETNENNLESAJ	1648.91	0.05	2		0.325514	0.350399
				99	LSSLDNLJ	1176.82	0.12	2		0.421914	0.433221
PDZ and LIM domain protein 1	IPI00010414	2	2.01	99	SAMPFTASPASSTTAR	1725.89	0.03	2		0.480801	0.477258	0.479026	0.523075
PDZ and LIM domain protein 4	IPI00032206	2	2.02	99	SWPSAPDDSJ	1376.77	0.08	2		0.391926	0.329721	0.359481	12.2357
Peptide methionine sulfoxide reductase	IPI00006592	2	2	99	VLSEHGFGPITTDIR	1785.11	0.15	3		1.78973	1.63743	1.71189	6.29078
Peptidyl-prolyl cis-trans isomerase	IPI00419262	1	2.12	99	VIFGLFGJ	1167.67	-0.07	2	0.893151			0.667914	20.0221
		2	4	99	TAWLDGJ	1077.69	0.07	2		0.679709	0.657655
				99	VIFGLFGJ	1167.89	0.15	2		0.527584	0.631053
Peptidyl-prolyl cis-trans isomerase A	IPI00419585	1	10.27	99	IIPGFMCQGGDFTR	1730.69	-0.13	3	1.83552			1.78953	14.55
				99	TEWLDGJ	1135.56	-0.05	2	2.14375
				99	VSFELFADJVPJ	1810.99	-0.08	3	1.91782
		2	5.4	99	TEWLDGJ	1135.68	0.07	2		1.67839	1.44899
Peroxiredoxin 1	IPI00000874	1	2.05	99	GLFIIDDJ	1207.62	-0.09	2	2.1866			1.55165	36.2717
		2	4.03	99	ATAVMPDGQFJ	1451.95	0.17	2		1.03499	1.10585
				99	GLFIIDDJGILR	1647.19	0.18	2		2.20314	1.63128
Peroxiredoxin 2	IPI00027350	2	2	99	ATAVVDGAFJ	1265.88	0.16	2		0.71395	0.816815	0.763653	9.5248
Peroxiredoxin 6	IPI00220301	1	2	99	LPFPIIDDR	1228.55	-0.15	2	1.87621			1.19187	44.9033
		2	2	99	VATPVDWJ	1202.83	0.13	2		0.924526	0.976087
Peroxisomal multifunctional enzyme type 2	IPI00019912	2	2.02	99	AVANYDSVEEGEJ	1697.95	0.11	2		1.00555	1.15894	1.07953	10.0475
PEST-containing nuclear protein (PCNP)	IPI00291608	2	5.53	97	ETVPTLAPJ	1242.82	0.08	2		1.54295	1.62525	1.58356	3.67489
Phenylalanyl-tRNA synthetase alpha chain	IPI00031820	2	3.05	99	LDAEPRPPPTQEAA	1634.96	0.12	2		2.08416	2.20969	2.14601	4.13617
Phenylalanyl-tRNA synthetase beta chain	IPI00300074	2	2.05	99	AAGASDVVLYJ	1380.94	0.15	2		1.03499	1.25808	1.1411	13.8242
Phosphate carrier protein, mitochondrial precursor	IPI00022202	2	2.01	99	IQTQPGYANTLR	1504.91	0.09	2		1.38232	1.41277	1.39746	1.541
Phosphatidylethanolamine-binding protein	IPI00219446	1	2	99	VLTPTQVJ	1172.57	-0.18	2	1.42094			1.34235	11.7396
		2	2	99	LYEQLSGJ	1224.84	0.14	2		1.16803	1.45737
Phosphatidylinositol transfer protein beta isoform; Phosphatidylinositol transfer protein alpha isoform	IPI00334907; IPI00216048	2	1.52	97	GPLGPNWJ	1155.75	0.08	2		1.96519	1.54824	1.7443	16.9025
Phosphoacetylglucosamine mutase	IPI00030116	1	2	99	AFVRPSGTEDVVR	1575.79	-0.07	3	0.891443			0.856282	6.69026
		2	3.16	99	AFVRPSGTEDVVR	1575.93	0.07	2		0.877525	0.756571
				93	VLIDISEJ	1203.93	0.19	2		0.872291	0.891701
Phosphoenolpyruvate carboxykinase, mitochondrial precursor	IPI00294380	2	2	99	TLIGHVPDQR	1278.81	0.08	3		2.67554	2.63878	1.92258	39.09
		3	2	99	VLSGDLGQLPTGIRDFVEHSAR	2510.39	0.0485581	4		1.70639	1.13408
Phosphoglycerate kinase 1	IPI00169383	1	13.42	99	AAVPSIJ	972.45	-0.18	2	1.29112			1.27854	20.5571
				99	ACANPAAGSVILLENLR	1900.8	-0.2	3	1.40898
				99	AGGFLMJ	1010.47	-0.12	2	1.41876
				99	ALMDEVVJ	1191.51	-0.18	2	1.36488
				91	DVLFLJ	1021.52	-0.12	2	1.60898
				99	ELNYFAJ	1171.53	-0.13	2	1.71922
				99	LGDVYVNDAFGTAHR	1777.79	-0.11	3	1.49065
		2	3.05	99	DCVGPEVEJ	1308.71	0.07	2		0.910131	1.03108
				91	ELNYFAJ	1171.77	0.11	2		1.04066	1.05198
Phosphoglycerate mutase 1; Phosphoglycerate mutase 2	IPI00549725; IPI00218570	1	2.01	99	AMEAVAAQGJ	1262.59	-0.11	2	1.68289			1.05559	46.3546
		2	2	99	VLIAAHGNSLR	1293.83	0.06	3		0.81275	0.859958
Phosphomannomutase 1	IPI00294903	2	2	99	TVGHSVVSPQDTVQR	1752.99	0.06	3		1.39137	1.54176	1.46463	7.26047
Phosphoribosylformylglycinamidine synthase	IPI00004534	2	4.14	99	EAPEPGMEVVJ	1472.9	0.12	2		2.98481	3.14599	2.63829	23.0805
		3	2.62	99	LSFAHPPSAEVEAIALATLHDR	2488.35	0.0259865	4		2.86278	1.8023
Phosphoserine aminotransferase	IPI00001734	2	2.18	99	ALELNMLSLJ	1418.9	0.06	2		0.864657	1.03913	0.947886	13.015
Pin2-interacting protein X1	IPI00297357	2	2.01	99	ASAQDAGDHVQPPEGR	1777.95	0.09	3		6.39207	4.92895	5.61304	18.4319
Placental ribonuclease inhibitor	IPI00550874	2	1.53	97	LDDCGLTEAR	1281.58	0	2		0.769893	0.833469	0.80105	5.612
Plasminogen activator inhibitor-1 precursor	IPI00007118	1	8.31	99	LVQGFMPHFFR	1521.73	-0.08	3	0.200151			0.154503	26.6326
		2	1.53	97	GMISNLLGJ	1219.92	0.2	3		0.156269	0.117917
Plasminogen activator inhibitor-2 precursor	IPI00007117	2	1.52	97	LEEHYELR	1231.77	0.13	3		0.24111	0.16799	0.201256	25.6902
Plastin 3	IPI00216694	2	6.52	99	AESMLQQADJ	1407.79	0.05	3		2.9449	2.59452	1.86206	29.5097
				99	AESMLQQADJ	1407.77	0.03	2		2.15635	2.19729
				96	EANMPLPGYJ	1406.94	0.19	2		1.17436	1.35421
				99	INNFSADIJ	1308.86	0.13	2		1.77621	1.86231
				92	VPVDWSJ	1117.76	0.12	2		1.58068	1.6647
Plectin 1	IPI00398002	1	4.82	97	VPVDVAYR	1061.5	-0.1	2	0.851381			0.556723	43.221
		2	24.94	99	AQLEPVASPAJ	1397.88	0.07	2		0.398578	0.430091
				99	ATVSAPFGJ	1164.77	0.09	2		0.410246	0.476811
				99	CVEDPETGLR	1307.78	0.18	2		0.358993	0.451551
				99	DTHDQLSEPSEVR	1655.88	0.09	3		1.11951	0.610376
				99	ELAEQELEJ	1375.85	0.1	2		0.559099	0.627477
				99	GYFSEEMNR	1275.72	0.15	2		0.47524	0.516154
				99	QQEELLAEENQR	1629.93	0.11	2		0.716895	0.647931
				99	RPVAMVMPAR	1270.85	0.13	3		1.12114	1.12955
				99	SLQEEHVAVAQLR	1623.03	0.13	3		0.522459	0.574162
				99	SQVEEELFSVR	1465.78	0.03	2		0.473713	0.386054
				99	VPVDVAYR	1061.7	0.1	2		0.394979	0.406955
Poly(RC) binding protein 2	IPI00470509	1	2	99	IANPVEGSTDR	1301.51	-0.17	2	1.63134			1.47492	11.1628
		2	2.03	99	INISEGNCPER	1420.84	0.18	2		1.30511	1.50699
Polymerase delta interacting protein 2	IPI00165506	2	2	99	SQTEAVTFLANHDDSR	1934.09	0.16	3		1.54382	1.72226	1.6306	7.73814
Polymerase I and transcript release factor	IPI00176903	2	2.26	99	SFTPDHVVYAR	1434.91	0.16	3		0.49127	0.400137	0.443368	14.5345
Predicted: similar to AE2 protein	IPI00457339	2	2	99	GTIRLALGGPSGGLGGLR	1795.24	0.19	2		1.15604	1.2108	1.1831	3.27316
Predicted: similar to elongation factor 1 delta	IPI00376184	2	1.42	96	VFLSPSAJR	1291.98	0.19	2		0.667931	0.866329	0.760689	18.4423
Predicted: similar to Glyceraldehyde 3-phosphate dehydrogenase, liver (GAPDH)	IPI00247601	1	2	99	TGAHLQGGAKR	1238.5	-0.2	3	1.25665			1.25665
Prefoldin subunit 2	IPI00006052	2	2	99	MVGGVLVER	1102.78	0.15	2		2.16399	2.10228	2.13291	2.0457
Pre-mRNA splicing factor PRP17	IPI00026307	2	1.71	98	SYLHIPQDVGVNLR	1754.13	0.16	3		2.30183	1.61128	1.92585	25.3548
Probable ATP-dependent RNA helicase DDX17	IPI00023785	1	3.53	99	NFYVEHPEVAR	1503.69	-0.08	3	3.03472			3.03472
Probable ATP-dependent RNA helicase DDX23	IPI00006725	2	2.01	99	DILVATDVAGR	1272.81	0.08	2		2.7437	2.56646	2.6536	4.7228
Probable ATP-dependent RNA helicase DDX27	IPI00293078	2	2.01	99	ELGIQVHSVTR	1381.84	0.06	3		2.18678	1.78105	1.97352	14.537
Probable cation-transporting ATPase 13A1	IPI00034277	2	2	99	LIPHVQVFAR	1322.96	0.17	3		1.3062	1.61575	1.45275	15.0667
Probable RNA-dependent helicase p68	IPI00017617	1	2	99	NFYQEHPDLAR	1532.68	-0.07	3	2.80072			2.11309	21.801
		2	4.16	99	GLDVEDVJ	1161.71	0.05	2		2.4377	1.97632
				99	TIVFVETJ	1223.92	0.18	2		1.65996	1.88098
Probable rRNA processing protein EBP2	IPI00009954	2	2.02	99	ESYDDVSSFR	1347.74	0.13	2		2.4581	2.25507	2.3544	6.09753
Procollagen-lysine, 2-oxoglutarate 5-dioxygenase	IPI00027192	2	4.22	99	SAQFFNYJ	1291.82	0.14	2		0.516243	0.674532	0.590104	18.9674
Procollagen-lysine,2-oxoglutarate 5-dioxygenase 2 precursor	IPI00472165	2	8.02	99	LLVITVATJ	1244.98	0.15	2		0.36499	0.374765	0.205312	54.7349
				99	VFAGYYTJ	1235.8	0.12	2		0.162375	0.159496
				99	VLGQGEEWR	1216.74	0.11	2		0.162375	0.130212
Profilin-1	IPI00216691	1	7	99	CYEMASHLR	1298.38	-0.19	3	1.62652			1.20881	28.7581
				90	TDJTLVLLMGJ	1649.98	-0.03	3	1.52373
				99	TFVNITPAEVGVLVGJ	1930.95	-0.19	3	1.79608
				99	TLVLLMGJ	1161.64	-0.1	2	1.57776
		2	4.03	99	CYEMASHLR	1298.75	0.17	3		0.883087	0.982235
				99	CYEMASHLR	1298.73	0.15	2		0.805334	1.10641
				99	TLVLLMGJ	1161.87	0.12	2		1.11918	1.09658
Programmed cell death 6-interacting protein	IPI00246058	2	4.02	99	STPVNVPISQJ	1456.95	0.09	2		1.21067	1.29933	1.25738	4.63102
				99	SVNFDMTSJ	1315.78	0.11	2		1.31743	1.20611
Prohibitin	IPI00017334	2	2.04	99	VLPSITTEILJ	1500.98	0.04	2		2.08046	2.06786	2.07272	34.3302
		3	9.18	99	DLQNVNITLR	1328.75	-0.00056702	2		2.22274	2.23726
				99	VLPSITTEILK	1500.92	-0.0220082	2		1.54821	1.4058
				99	FGLALAVAGGVVNSALYNVDAGHR	2514.37	0.0239207	3		1.71895	2.01522
				99	FGLALAVAGGVVNSALYNVDAGHR	2514.44	0.0983106	4		1.0554	1.51137
				99	GVQDIVVGEGTHFLIPWVQKPIIFDCR	3399.82	0.0137141	5		3.89253	2.81598
				99	GVQDIVVGEGTHFLIPWVQKPIIFDCR	3399.82	0.0122892	4		2.04108	2.48761
				93	QVAQQEAER	1201.62	0.00705383	2		3.20102	2.53191
Proliferating cell nuclear antigen	IPI00021700	1	4.31	99	VSDYEMJ	1158.51	-0.08	2	2.16502			2.17
Proliferating-cell nucleolar antigen p120	IPI00294891	1	2.01	99	TQASSSFQDSSQPAGJ	1912.9	-0.04	3	1.46426			1.32745	8.8634
		2	1.31	95	RIQDIVGILR	1325.95	0.11	3		1.24197	1.28625
Proliferation-associated protein 2G4	IPI00299000	1	4.27	99	TIIQNPTDQQJ	1572.79	-0.09	3	3.16593			2.20419	36.3242
		2	4.96	99	TIIQNPTDQQJ	1572.95	0.07	2		2.04043	2.11569
		3	4.17	99	VAHSFNCTPIEGMLSHQLK	2446.22	0.0196829	4		3.16612	3.05406
				98	ALLQSSASR	1075.61	-0.00414069	2		1.42131	1.34579
Proline synthetase co-transcribed bacterial homolog protein	IPI00016346	1	2	99	DLPAIQPR	1052.55	-0.07	2	3.16686			3.16686
Proline-, glutamic acid-, leucine-rich protein 1	IPI00006702	2	2	99	LDVGEAMAPPSHR	1522.9	0.13	3		1.56072	1.25976	1.40219	15.1772
Prolyl 4-hydroxylase alpha-1 subunit precursor	IPI00009923	2	2.01	99	LLELDPEHQR	1392.86	0.11	3		0.376004	0.405278	0.390367	5.30259
Prolyl 4-hydroxylase alpha-2 subunit precursor	IPI00182373	2	2	99	LLSLDPSHER	1309.86	0.15	2		0.272843	0.279313	0.221569	22.2391
		3	8.01	99	TGVLTVASYR	1209.68	-0.00196085	2		0.220381	0.192941
				99	KGTAVFWYNLLR	1755.03	0.0226358	3		0.229802	0.196652
				99	SAADAEGYLAHPVNAYK	2064.05	-0.00574405	3		0.152757	0.164367
				99	SQVLDYLSYAVFQLGDLHR	2367.23	-0.008176	3		0.286426	0.270777
Prolyl endopeptidase	IPI00008164	2	2.02	99	IPMFIVHJ	1271.93	0.15	3		1.47414	1.82923	1.64211	15.2905
Proteasome activator complex subunit 1	IPI00030154	2	2	99	VDVFREDLCTJ	1658.04	0.2	2		1.29257	1.24948	1.27084	2.39772
Proteasome inhibitor PI31 subunit	IPI00009949	2	1.4	96	RGGMIVDPLR	1256.86	0.15	3		1.88875	1.45592	1.65827	18.4564
Proteasome subunit alpha type 1	IPI00016832	1	2	99	FVFDRPLPVSR	1475.72	-0.12	3	1.81394			1.41904	25.0583
		2	2.01	99	NVSIGIVGJ	1173.87	0.13	2		1.1037	1.4273
Proteasome subunit alpha type 6	IPI00029623	2	2	99	AINQGGLTSVAVR	1428.92	0.1	2		1.13467	1.1994	1.16659	3.92403
Proteasome subunit beta type 1	IPI00025019	2	2	99	LSEGFSIHTR	1289.84	0.16	3		1.15658	1.49459	1.31477	18.1785
Proteasome subunit beta type 5 precursor	IPI00479306	1	2	99	VSSDNVADLHEJ	1600.75	-0.09	3	2.35228			2.35228
Protein C20orf27	IPI00101095	2	2	99	EAPVPSLHLJ	1378.03	0.2	3		1.53684	1.73389	1.63239	8.53549
Protein disulfide isomerase family A, member 6	IPI00299571	2	2.41	99	NSYLEVLLJ	1365.78	-0.03	2		0.630091	0.920761	0.761685	26.9843
Protein disulfide-isomerase A3 precursor	IPI00025252	1	6	99	FVMQEEFSR	1315.46	-0.17	2	1.19998			0.838898	31.3555
				99	IFRDGEEAGAYDGPR	1795.77	-0.1	3	1.04284
				99	RLAPEYEAAATR	1490.7	-0.1	3	1.29578
		2	8.12	99	DPNIVIAJ	1156.79	0.07	2		0.51995	0.71421
				99	EATNPPVIQEEJPJ	2011.28	0.15	3		1.34688	0.648378
				99	LAPEYEAAATR	1334.76	0.07	2		0.825399	0.82408
				99	SEPIPESNDGPVJ	1655.92	0.06	3		0.712969	0.761713
				99	SEPIPESNDGPVJ	1655.93	0.06	2		0.675674	0.776466
Protein disulfide-isomerase A4 precursor	IPI00009904	1	2.02	99	VDATAETDLAJR	1576.79	-0.09	3	1.39205			0.871753	24.4565
		2	5.77	99	MDATANDVPSDR	1434.71	0.05	2		0.791376	0.797255
				98	SPPIPLAJ	1109.81	0.1	2		0.825945	0.841852
				99	VDATAETDLAJ	1420.88	0.12	3		0.609153	0.865323
				99	VDATAETDLAJ	1420.84	0.08	2		0.956041	0.944792
Protein disulfide-isomerase A5 precursor	IPI00031479	2	1.54	97	YAVPVLR	960.73	0.13	2		0.721693	0.669502	0.695108	5.30915
Protein disulfide-isomerase precursor	IPI00010796	1	6.82	99	NNFEGEVTJ	1324.55	-0.15	2	0.93228			0.444765	40.961
				99	THILLFLPJ	1368.7	-0.17	3	0.640671
				99	YQLDJDGVVLFJ	1855.92	-0.16	3	0.717222
		2	8.06	99	ITEFCHR	1094.65	0.13	2		0.337074	0.397119
				99	MDSTANEVEAVJ	1580.93	0.12	2		0.323551	0.451663
				99	THILLFLPJ	1369.06	0.19	2		0.424859	0.340563
				99	THILLFLPJ	1369.06	0.19	3		0.424968	0.357552
				99	YJPESEELTAER	1739.05	0.14	2		0.377204	0.383483
Protein FAM10A5; Hsc70-interacting protein (Hip)	IPI00168839; IPI00032826	1	3.52	99	QDPSVLHTEEMR	1584.72	-0.05	3	2.50383			1.70176	22.9445
				97	VMNLISJ	1091.58	-0.08	2	1.95338
		2	4	99	AIDLFTDAIJ	1394.01	0.19	3		1.47196	1.87472
				99	QDPSVLHTEEMR	1584.88	0.11	2		1.80401	1.53706
				99	QDPSVLHTEEMR	1584.91	0.13	3		1.52288	1.23416
Protein FAM98A	IPI00174442	2	1.71	98	TTISVAHLLAAR	1396	0.17	3		1.05931	0.750088	0.891391	24.5295
Protein FAM98B	IPI00167572	2	2.13	99	TTITMAHLLAAR	1441.99	0.16	3		1.62026	1.65185	1.63598	1.36513
Protein kinase C, delta	IPI00384562	2	1.73	97	IADFGMCJ	1217.76	0.18	2		0.653319	0.693645	0.67318	4.23584
Protein transport protein Sec23A	IPI00017375	1	2	99	YIDTEHGGSQAR	1476.65	-0.07	3	1.16457			1.16457
Protein transport protein Sec24C	IPI00024661	2	4.01	99	SPVESTTEPPAVR	1512.87	0.07	2		0.973162	0.890919	0.902339	10.9752
				99	VVGFDAVMR	1136.81	0.19	2		0.772837	0.989388
Protein transport protein Sec61 alpha subunit isoform 1	IPI00218466	2	2	99	ETSMVHELNR	1358.74	0.07	3		0.533254	0.443168	0.486129	13.1037
Protein tyrosine kinase 9	IPI00183508	2	1.53	97	QLQMDVIR	1145.58	-0.05	2		0.941538	0.942892	0.942214	0.101616
Protein tyrosine phosphatase HD-PTP	IPI00034006	1	2.32	96	TQSTCQAREAAR	1510.53	-0.19	2	0.945479			0.945479
Protein-lysine 6-oxidase precursor	IPI00002802	2	2.01	99	TPILLIR	968.84	0.19	2		0.234458	0.239635	0.237032	1.5445
Proteolipid protein 2	IPI00030362	1	2	99	HTAAPTDPADGPV	1391.62	-0.06	2	1.65401			1.65401
Proto-oncogene tyrosine-protein kinase Src; Proto-oncogene tyrosine-protein kinase Yes; Proto-oncogene tyrosine-protein kinase LCK	IPI00328867; IPI00013981; IPI00515097	2	2	99	LIEDNEYTAR	1366.79	0.1	2		1.43183	1.4985	1.46478	3.2186
Pumilio homolog 1	IPI00032355	2	2.01	99	YISAAPGAEAJ	1364.87	0.11	2		1.87773	1.86142	1.86956	0.617045
Putative NFkB activating protein	IPI00302647	2	2.07	99	GPASTPTYSPAPTQPAPR	1939	0.01	3		1.76356	0.938309	1.28638	45.363
Putative RNA binding protein KOC	IPI00165467	2	5.32	99	DQTPDENDQVVVJ	1773.99	0.08	2		5.54203	5.63287	3.26578	50.1447
				99	ILAHNNFVGR	1283.9	0.18	3		2.09049	2.26871
				95	SILEIMHJ	1257.92	0.18	3		2.40532	3.40664
Putative RNA-binding protein Luc7-like 1	IPI00071318	2	2	99	AEQLGAEGNVDESQJ	1861.99	0.05	2		4.14205	4.36976	4.25438	3.78476
Putative RNA-binding protein Luc7-like 2	IPI00006932	2	2	99	LHLGFIEIR	1240.91	0.16	3		1.97817	5.22447	3.21479	71.4037
Pyruvate kinase isozymes M1/M2	IPI00479186	1	5.4	99	GDYPLEAVR	1162.42	-0.19	2	1.1742			0.691887	44.495
				96	MQHLIAR	1011.5	-0.08	2	0.982745
				99	VNFAMNVGJ	1266.5	-0.2	2	1.02622
		2	4.8	99	GDYPLEAVR	1162.73	0.11	2		0.573821	0.610711
				99	GSGTAEVELJ	1277.77	0.05	2		0.414063	0.441715
Rab GDP dissociation inhibitor alpha	IPI00010154	2	2.05	99	JQNDVFGEAEQ	1551.85	0.06	2		1.38864	1.65185	1.51454	12.2885
Rab GDP dissociation inhibitor beta	IPI00031461	1	2	99	FJIPGSPPESMGR	1689.84	-0.07	3	2.30586			2.30586
Rab11 interacting protein Rip11	IPI00022033	2	2	99	VLAPGASHPGEEEGAR	1719.94	0.07	3		0.687996	0.558403	0.619822	14.7843
RAC-beta serine/threonine-protein kinase	IPI00012870	2	2	99	SLLAGLLJ	1101.91	0.16	2		0.798573	0.992071	0.890079	15.372
Radixin	IPI00017367	2	2.02	99	IALLEEAJ	1173.89	0.16	2		1.42997	1.51068	1.46977	3.88298
Ras GTPase-activating-like protein IQGAP3	IPI00514068	2	2.64	99	RLEALGLVSAR	1327.96	0.15	3		0.933904	0.779931	0.853452	12.7571
Ras homolog enriched in brain like 1	IPI00152059	2	2	99	KVVILGUR	1234.98	0.18	2		0.878834	0.692527	0.780139	16.8866
Ras-related C3 botulinum toxin substrate 1	IPI00394837	1	2	99	YLECSALTQR	1372.46	-0.2	2	1.39205			1.01806	30.7197
		2	2.31	99	AVLCPPPVJJ	1529.12	0.2	3		0.781125	0.970387
Ras-related protein Rab-10	IPI00016513	1	2.7	99	NIDEHANEDVER	1583.71	-0.03	3	2.02232			2.02232
Ras-related protein Rab-21	IPI00007755	2	2	99	MIETAQVDER	1334.76	0.1	2		0.908605	1.03186	0.968273	9.00109
Ras-related protein Rab-7	IPI00016342	2	2	99	ATIGADFLTJ	1323.96	0.2	2		1.29475	1.72897	1.49619	20.5214
Ras-related protein R-Ras	IPI00020418	2	2	99	JYQEQELPPSPPSAPR	2111.29	0.15	3		0.842629	0.917743	0.879385	6.03987
Rb1-inducible coiled coil protein	IPI00291638	2	2.04	99	GDSSSLVAELQEJ	1649.83	-0.05	3		1.63848	0.582433	0.976885	76.4405
Regulator of chromosome condensation	IPI00001661	2	2.01	99	VVQVSAGDSHTAALTDDGR	2042.13	0.11	3		2.3955	2.57362	2.92201	20.3793
		3	2	99	KKPALVSIPEDVVQAEAGGMHTVCLSK	3428.92	0.0488164	4		3.358	3.47138
				98	KKPALVSIPEDVVQAEAGGMHTVCLSK	3428.88	0.013905	5		2.35357	3.67991
Regulator of nonsense transcripts 1	IPI00034049	2	2.02	99	LJESQTQDNITVR	1819.16	0.16	3		1.61165	1.51046	1.56023	4.58599
Restin	IPI00217113	2	1.33	95	QQHIEQLLAER	1508.03	0.2	3		0.826163	0.864541	0.845134	3.21102
Reticulocalbin 1 precursor	IPI00015842	1	2	99	TFDQLTPDESJER	1852.76	-0.18	3	1.05976			0.518811	77.6473
		2	2.01	99	ISWEEYJ	1241.76	0.11	2		0.329222	0.400248
Reticulon 4	IPI00021766	1	2.02	99	GPLPAAPPVAPER	1414.64	-0.17	2	1.03569			0.670438	42.7397
		2	2	99	GPLPAAPPVAPER	1414.82	0.01	2		0.535872	0.542979
Retinoic acid induced 14 isoform	IPI00292953	2	1.41	96	AFLFEJ	1041.77	0.15	2		0.306649	0.338998	0.322418	7.09476
Retinol dehydrogenase 11	IPI00339384	2	2.01	99	EIQTTTGNQQVLVR	1730	0.06	2		1.40238	1.4368	1.41949	1.71462
Ribosomal protein L22-like 1	IPI00145623	2	2	99	TGNLGNVVHIER	1451.96	0.16	3		0.782434	0.706275	0.74338	7.2443
Ribosomal RNA upstream binding transcription factor	IPI00384556	2	3	99	MWNDLSEJ	1309.77	0.1	2		4.67705	3.83293	4.234	14.0973
Ribosome-binding protein 1	IPI00220967	1	2.01	99	DAQDVQASQAEADQQQTR	2131.88	-0.1	3	0.748588			0.588675	58.0925
		2	6.04	99	AQEQQQQMAELHSJ	1943.1	0.12	3		0.402067	0.483182
				99	DAQDVQASQAEADQQQTR	2132.02	0.04	2		0.374369	0.363811
				99	HPPAPAEPSSDLASJ	1791.07	0.12	3		1.19486	1.0351
RNA binding motif protein 22	IPI00019046	2	2	99	SDVNJEYYTQNMER	2064.18	0.2	3		1.28603	1.30078	1.29338	0.806542
RNA binding motif protein 25	IPI00004273	2	2.06	99	AQLDEWJ	1176.71	0.06	2		2.6051	2.32426	2.00933	24.4373
		3	2	99	RFPVAPLIPYPLITK	2012.27	0.0229226	3		1.69997	1.58364
RNA polymerase II elongation factor ELL	IPI00023467	2	2	99	DCEHGEAAAPAPTVR	1712.86	0.09	3		1.88853	1.33509	1.58788	24.6453
RNA-binding protein 14	IPI00013174	2	4.03	99	AQPSVSLGAAYR	1362.86	0.12	2		2.16399	2.04092	2.10155	4.14085
RNA-binding protein EWS	IPI00293254	1	2	99	GDATVSYEDPPTAJ	1737.76	-0.11	3	2.85755			2.04812	33.7547
		2	2	99	GDATVSYEDPPTAJ	1737.94	0.07	3		2.08722	1.036
				99	GDATVSYEDPPTAJ	1737.95	0.07	2		2.52691	2.30816
RNA-binding protein FUS	IPI00260715	2	2	99	GEATVSFDDPPSAJ	1708	0.14	2		2.15679	2.15515	2.15597	0.0538458
RNA-binding protein Raly	IPI00216044	2	3.1	99	LSPVPVPR	1007.72	0.1	2		3.58066	3.28727	2.96957	17.701
				92	VTVPLVR	926.72	0.12	2		2.73	2.42
RuvB-like 1	IPI00021187	2	2.03	99	TALALAIAQELGSJ	1672.98	-0.02	2		1.37348	2.15168	1.7191	32.0092
S100 calcium-binding protein A16	IPI00062120	2	2	99	ELNHMLSDTGNR	1529.92	0.18	3		0.770329	0.617641	0.689773	15.6525
SAPS domain family member 1	IPI00402008	2	2	99	SQDPTPPSAPQEATEGSJ	2114.12	0.08	3		1.11951	0.523866	0.765814	54.9979
SCC-112 protein	IPI00303063	2	4.77	99	ALNEMWJ	1178.71	0.06	2		2.14065	2.65264	2.38293	15.1926
SEC31L1 protein	IPI00305152	2	4.17	99	NVWSFLJ	1180.81	0.12	2		0.518097	0.623453	0.599533	9.76584
				99	TTFEDLIQR	1265.85	0.17	2		0.653864	0.611717
Secernin 1	IPI00289862	2	2	99	STMLELEJ	1237.86	0.18	2		0.904025	0.983576	0.942962	5.9654
Secretory carrier-associated membrane protein 3	IPI00453116	2	2	99	ELQHAALGGTATR	1467.86	0.07	3		3.47619	1.77334	2.48284	48.4967
Septin 11	IPI00019376	2	2	99	FESDPATHNEPGVR	1698.87	0.05	3		0.675129	0.80195	0.735812	12.1874
Septin 2	IPI00014177	1	1.54	97	ILDEIEEHNIJ	1639.85	-0.06	3	1.60587			1.60587
Serine/threonine protein phosphatase 2A, 65 kDa regulatory subunit A, alpha isoform	IPI00554737	1	2	99	VLAMSGDPNYLHR	1615.75	-0.09	3	1.19346			1.21423	15.251
		2	4.01	99	LTQDQDVDVJ	1447.84	0.06	2		1.35331	1.45837
				99	VLAMSGDPNYLHR	1615.99	0.15	2		0.98494	1.13771
Serine/threonine protein phosphatase 2A, 65 kDa regulatory subunit A, beta isoform	IPI00294178	2	2.04	99	VLVMANDPNYLHR	1685.05	0.16	3		1.90489	1.65487	1.77548	9.9573
Serine/threonine protein phosphatase 6	IPI00012970	2	2	99	GAGWLFGAJ	1193.86	0.18	2		1.0049	1.26222	1.12623	16.1561
Serine/threonine protein phosphatase PP1-alpha catalytic subunit	IPI00550451	2	4	99	IYGFYDECJ	1470.86	0.18	2		0.803698	0.992741	0.964972	22.8419
				99	LLEVQGSRPGJ	1471.01	0.12	3		0.842847	1.28938
Serine/threonine-protein kinase PAK 1	IPI00011915	2	2.01	99	SVIEPLPVTPTR	1451.92	0.07	2		1.07894	1.07847	1.0787	0.0309383
Serine/threonine-protein kinase TBK1	IPI00293613	2	2	99	ELAENNHILER	1480.95	0.16	3		1.61001	1.28167	1.43649	16.1628
Serine/threonine-protein phosphatase 2A regulatory subunit B'	IPI00477616	2	3.39	95	FPVIQHFJ	1302.94	0.17	3		2.05614	1.7492	1.64869	20.0245
				99	WIDETPPVDQPSR	1682.89	0.04	2		1.25724	1.63397
Serine/threonine-protein phosphatase 2B catalytic subunit beta isoform	IPI00027809	1	2	99	AAPPPPPPPPPPPGADR	1770.91	-0.05	3	2.41781			2.41781
Serum albumin precursor	IPI00022434	1	6.79	99	JVPQVSTPTLVEVSR	1926.94	-0.19	4	0.966596			0.62155	42.4585
				95	YICENQDSISSJ	1719.62	-0.18	3	0.838493
				96	YLYEIAR	1070.48	-0.11	2	0.952
		2	4.02	99	LVTDLTJ	1076.69	0.01	2		0.594432	0.671402
				99	YLYEIAR	1070.76	0.17	2		0.337946	0.344363
SET protein	IPI00072377	1	2.02	99	EFHLNESGDPSSJ	1733.76	-0.09	3	2.48008			2.48008
SGT1 protein	IPI00027034	2	1.71	98	AFISJVSTHK	1405.03	0.19	2		1.22965	1.22209	1.22586	0.435768
SH3 domain GRB2-like protein B2	IPI00024540	2	2	99	ATTVPDFQETRPR	1660.97	0.09	3		1.45156	1.37835	1.41448	3.66015
Shwachman-Bodian-Diamond syndrome protein	IPI00427330	2	1.54	97	RPYTVILIER	1403.02	0.18	3		1.11951	0.692974	0.880789	34.2425
Signal recognition particle 68 kDa protein	IPI00168388	2	2.01	99	AWSYAMQLJ	1384.95	0.2	2		1.07981	1.24154	1.15786	9.87678
Signal recognition particle 72 kDa protein	IPI00215888	2	2.06	99	GTQGATAGASSELDASJ	1838.02	0.09	2		1.86868	1.78832	1.82806	3.10842
Signal recognition particle receptor alpha subunit	IPI00385267	1	2	99	ALADHSMAQTPR	1440.65	-0.09	3	1.49671			1.49671
Small nuclear ribonucleoprotein F	IPI00220528	2	2	99	GVEEEEEDGEMRE	1680.76	0.07	2		3.08372	2.81906	2.94842	6.34705
Sodium/potassium-transporting ATPase alpha-1 chain precursor	IPI00006482	1	2.01	99	VIMVTGDHPITAJ	1668.85	-0.11	3	1.8776			1.44862	25.9709
		2	2.61	99	VDNSSLTGESEPQTR	1762.93	0.07	2		1.43335	1.12955
Sorting nexin 18	IPI00045219	2	1.52	97	APEPGPAGDGGPGAPAR	1616.88	0.08	2		0.395633	0.425173	0.410137	5.09286
Sorting nexin 3	IPI00552276	1	2	99	VAGHPLAQNER	1334.56	-0.16	3	1.43802			1.43802
Sorting nexin 6	IPI00298111	2	3.53	97	LEDFFJ	1085.72	0.12	2		1.35822	1.43714	1.29524	9.69533
				99	VSELFDJ	1124.76	0.13	2		1.14764	1.25641
Source of immunodominant MHC-associated peptides	IPI00152377	2	2.35	99	VTNIFPJ	1105.8	0.13	2		1.02376	1.16375	1.09151	9.06873
SPARC precursor	IPI00014572	2	1.4	96	LHLDYIGPCJ	1491.98	0.2	3		0.72431	0.621665	0.671028	10.8164
SPATS2 protein	IPI00329345	2	2	99	YQSAPSQAPGNTIER	1761.9	0.02	2		1.01907	0.933391	0.975291	6.21205
Spectrin beta chain, brain 1	IPI00328230	1	2.17	99	ALVADSHPESER	1453.64	-0.09	3	0.764892			0.514444	25.6594
		2	13.1	99	EIGQSVDEVEJ	1519.89	0.08	2		0.61188	0.63653
				99	LILEVHQFSR	1384.99	0.19	3		0.378185	0.545885
				99	TALPAQSAATLPAR	1510.87	0	2		0.505665	0.539961
				99	VQAVVAVAR	1055.74	0.08	2		0.353104	0.42562
Sperm associated antigen 9 transcript variant 1	IPI00479676	2	5.01	99	HIEVQVAQETR	1452.92	0.14	3		2.17304	1.21986	1.62813	41.3973
S-phase kinase-associated protein 1A isoform b	IPI00301364	2	3.52	97	ENQWCEEJ	1398.71	0.09	2		1.29704	1.40976	1.31484	9.10711
				99	NDFTEEEEAQVR	1609.87	0.13	2		1.15833	1.4111
Splice isoform 1 of Polyadenylate-binding protein 4	IPI00012726	2	2.01	99	NLDDTIDDEJ	1464.84	0.12	2		1.3098	1.47123	1.38817	8.22288
Splice Isoform 1 of Spectrin alpha chain, brain	IPI00413728	2	11.07	99	DLTGVQNLR	1158.72	0.07	2		0.549285	0.561309	0.616162	11.5839
				99	GLVSSDELAJ	1305.89	0.14	2		0.563789	0.668496
				99	LLEAQSHFR	1243.83	0.14	3		0.665968	0.529902
				99	LLVGSEDYGR	1251.84	0.18	2		0.611116	0.604676
				99	SLQQLAEER	1216.79	0.13	2		0.703482	0.739917
Splice Isoform 2 of 26S proteasome non-ATPase regulatory subunit 1	IPI00456695	2	2	99	AAVESLGFILFR	1465.98	0.14	2		1.05844	1.16017	1.10814	6.49163
Splice Isoform 2 of Spectrin alpha chain, brain	IPI00478292	1	4.71	99	LFGAAEVQR	1133.52	-0.11	2	0.965354			1.0388	10.3793
				99	SQLLGSAHEVQR	1467.7	-0.09	3	1.11784
Splice Isoform B1 of Heterogeneous nuclear ribonucleoproteins A2/B1	IPI00396378	1	6.01	99	GGNFGFGDSR	1156.38	-0.16	2	1.76037			1.94848	28.4481
				99	LTDCVVMRDPASJ	1767.77	-0.13	3	2.98473
				99	TLETVPLER	1200.51	-0.18	2	1.81767
		2	5.17	99	NYYEQWGJ	1374.79	0.1	2		1.6556	1.77625
Spliceosome RNA helicase BAT1	IPI00328343	2	2	99	NCPHIVVGTPGR	1438.84	0.11	3		1.67043	1.42753	1.54421	11.1227
Splicing coactivator subunit SRm300	IPI00099730	2	6.02	99	TAAALAPASLTSAR	1443.87	0.04	2		2.78775	3.06306	2.56903	16.886
				99	TPQAPASANLVGPR	1521.87	0.02	3		2.31917	1.86678
				99	TPTAPAVNLAGAR	1381.81	0.02	2		2.74751	2.83035
Splicing factor 1	IPI00386114	2	4.05	99	FQRPGDPQSAQDJ	1761.01	0.1	3		2.72494	2.53103	2.31173	15.3268
				99	WNQDTMEQJ	1466.8	0.09	2		2.0955	1.97609
Splicing factor 3 subunit 1	IPI00017451	1	2.05	99	AQEPSAAIPJ	1298.68	-0.06	2	3.75536			2.42743	42.9052
		2	2.01	99	VTWDGHSGSMAR	1446.83	0.14	3		1.93455	1.96883
Splicing factor, arginine/serine-rich 7	IPI00003377	2	2.01	99	VRVELSTGMPR	1387.96	0.19	3		1.7219	1.27373	1.48096	21.3985
Splicing factor, arginine/serine-rich 9	IPI00012340	1	2	99	SHEGETSYIR	1321.49	-0.16	3	2.68504			2.03354	26.0048
		2	2	99	HGLVPFAFVR	1285.93	0.18	3		1.79104	1.74864
Splicing factor, proline-and glutamine-rich	IPI00010740	1	6	99	FATHAAALSVR	1286.54	-0.18	3	1.84639			2.30399	22.4546
				99	FGQGGAGPVGGQGPR	1484.6	-0.16	2	1.95586
				99	GIVEFASJPAAR	1532.81	-0.09	3	3.01283
		2	4.99	99	FATHAAALSVR	1286.82	0.1	3		3.04206	1.89595
				99	FGQGGAGPVGGQGPR	1484.87	0.1	2		2.16083	2.54165
Squamous cell carcinoma antigen recognized by T cells 1	IPI00021417	2	2.02	99	EAAGTTAAAGTGGATEQPPR	1956.99	0.02	2		2.75886	2.94246	2.84918	4.5566
Staphylococcal nuclease domain containing protein 1	IPI00140420	2	6.03	99	ADDADEFGYSR	1388.7	0.1	2		0.851681	0.934621	0.885836	8.41612
				99	LSECEEQAJ	1369.72	0.07	2		0.762478	0.883765
				99	NDIASHPPVEGSYAPR	1853.01	0.08	3		0.971635	0.927132
Stathmin	IPI00479997	1	2	99	AIEENNNFSJ	1452.64	-0.1	2	2.01037			2.05488	8.33639
		2	1.31	95	DLSLEEIQJ	1361.97	0.2	2		1.91819	2.25004
Steroid receptor RNA activator isoform 3	IPI00102313	2	2.02	99	WDAADDIHR	1241.75	0.15	3		2.01099	1.87964	1.9442	4.77738
Stomatin-like protein 2	IPI00334190	2	4.17	99	APVPGTPDSLSSGSSR	1657.94	0.1	2		2.53879	2.39434	2.63812	9.354
				99	DVQGTDASLDEELDR	1805.94	0.1	2		2.97259	2.68058
Stress-70 protein, mitochondrial precursor	IPI00007765	1	2.17	97	LVGMPAJ	1002.49	-0.13	2	1.92947			2.06963	8.98281
		2	2.33	99	DDIENMVJ	1250.82	0.18	2		2.01121	2.28447
Stress-induced-phosphoprotein 1	IPI00013894	1	4.05	99	AMDVYQJ	1141.51	-0.1	2	1.98754			2.13391	26.2806
				99	LMDVGLIAIR	1243.63	-0.12	2	3.01345
		2	2.01	99	ALDLDSSCJ	1284.76	0.13	2		1.79311	1.93071
Stromal antigen 2	IPI00470883	2	1.91	96	EAIAMLHJ	1199.85	0.15	3		2.28831	2.20679	2.24718	2.56509
Stromal interaction molecule 1 precursor	IPI00299063	2	1.41	96	ALLALNHGLDJ	1452.06	0.19	3		1.2267	1.21572	1.2212	0.635838
Structural maintenance of chromosomes 4-like 1 protein	IPI00411559	2	4	99	SNILSNEMJ	1322.8	0.09	2		1.20457	1.07791	1.31575	17.1128
				99	VIQENEHALQJ	1596.04	0.15	3		1.49682	1.54209
Superoxide dismutase [Mn], mitochondrial precursor	IPI00022314	2	1.42	96	GELLEAIJR	1316	0.19	3		0.671966	0.922661	0.787399	22.5131
Suppressor of G2 allele of SKP1 homolog	IPI00418444	2	4	99	LEGQGDVPTPJ	1427.87	0.07	2		1.46727	1.54813	1.7099	14.7835
				99	NLYPSSSPYTR	1427.85	0.12	2		1.91317	1.96704
Surfeit locus protein 6	IPI00026606	2	1.52	97	DAYLQSLAJ	1295.78	0.05	2		1.57054	1.68549	1.627	4.99597
SWI/SNF-related matrix-associated actin dependent regulator of chromatin subfamily A member 1	IPI00216046	2	3.25	99	YLVIDEAHR	1258.75	0.06	3		2.19278	2.48934	2.33636	8.97561
SWI/SNF-related matrix-associated actin-dependent regulator of chromatin subfamily C member 2	IPI00216047	2	2.08	99	TLTDEVNSPDSDRR	1747.98	0.13	3		1.51089	1.79212	1.64551	12.0851
Synaptosomal-associated protein 23	IPI00010438	2	2	99	AHQITDESLESTR	1629.94	0.13	3		1.23565	1.06696	1.14821	10.3885
Syntaxin-4	IPI00029730	2	2	99	VALVVHPGTAR	1262.84	0.08	3		1.34731	1.12105	1.22899	13.018
Syntaxin-binding protein 1	IPI00084828	2	2.01	99	HIAEVSQEVTR	1411.87	0.11	3		1.36073	1.37734	1.36901	0.858223
Talin 1	IPI00298994	1	4.7	99	AAGHPGDPESQQR	1492.68	-0.03	3	0.531977			0.525111	37.6184
				99	AQVVSNLJ	1145.59	-0.12	3	0.59
		2	6.97	97	ASSLIEEAJ	1234.83	0.12	2		0.652882	0.97754
				99	EAAYHPEVAPDVR	1596.88	0.08	2		0.419297	0.386836
				99	EVANSTANLVJ	1432.89	0.07	2		0.39258	0.453227
TatD DNase domain containing 1	IPI00012463	2	2	99	LPMFLHCR	1205.75	0.14	3		3.45481	3.31487	3.38412	2.92399
T-complex protein 1 subunit gamma	IPI00553185	1	5.73	99	AVAQALEVIPR	1309.6	-0.18	2	1.86037			1.87048	7.1159
				91	EIQVQHPAAJ	1407.66	-0.15	3	2.01285
				92	TIADIIR	944.44	-0.14	2	1.74764
T-complex protein 1 subunit zeta	IPI00027626	2	2	99	EMDRETLIDVAR	1590.94	0.12	2		1.2917	1.3684	1.3295	4.07953
T-complex protein 1, alpha subunit	IPI00290566	2	3.96	99	SLHDALCVVJ	1417.97	0.19	3		1.36661	1.4083	1.3873	2.1248
T-complex protein 1, beta subunit	IPI00297779	1	5.58	99	AAHSEGNTTAGLDMR	1673.76	-0.03	3	2.03521			1.72353	26.7666
				99	NIGVDNPAAJ	1285.68	-0.04	2	2.54591
		2	6	99	EAVAMESYAJ	1385.8	0.09	2		1.36716	1.46598
				99	IHPQTIIAGWR	1434.97	0.14	3		1.80151	1.40115
T-complex protein 1, delta subunit	IPI00302927	1	4	99	FSNISAAJ	1124.5	-0.14	2	1.49811			1.5
T-complex protein 1, eta subunit	IPI00018465	1	2.55	99	LLDVVHPAAJ	1349.65	-0.19	3	2.33241			1.58579	26.0302
		2	4.01	99	ALEIIPR	954.73	0.12	2		1.50511	1.51817
				99	ATISNDGATILJ	1491.02	0.17	2		1.24906	1.50644
T-complex protein 1, theta subunit	IPI00302925	1	6.95	99	DIDEVSSLLR	1289.55	-0.15	2	2.2366			1.64704	28.5504
				99	ELEVQHPAAJ	1408.67	-0.13	3	2.11999
				99	MVINHLEJ	1270.55	-0.19	3	1.11
		2	2	99	AVDDGVNTFJ	1352.76	0.04	2		1.57425	1.46285
Tenascin precursor	IPI00031008	2	5.45	99	APTAQVESFR	1248.73	0.06	2		0.147108	0.112664	0.2292	70.5775
				96	AVDIPGLJ	1099.78	0.1	2		0.394216	0.422379
Thioredoxin	IPI00552768	2	2	99	CMPTFQFFJ	1481.9	0.19	2		1.00511	1.33219	1.15715	19.9866
Thioredoxin domain containing protein 4 precursor	IPI00401264	1	2.11	99	VDCDQHSDIAQR	1575.63	-0.07	3	1.3624			1.3624
Thioredoxin domain-containing protein 5 precursor	IPI00171438	2	3.53	99	IAEVDCTAER	1295.77	0.16	2		0.437836	0.475134	0.456104	5.78246
Thioredoxin family Trp26	IPI00015351	2	1.53	96	VHQVTPQTHFIS	1536.96	0.14	3		0.74274	0.925903	0.82928	15.6179
THO complex subunit 4	IPI00328840	1	2	99	SLGTADVHFER	1374.56	-0.14	3	3.0237			2.64401	11.3366
		2	2.01	99	SLGTADVHFER	1374.85	0.14	2		2.51709	2.89741
		3	2.1	99	SLGTADVHFER	1374.65	-0.0533136	3		2.28394	2.56556
Thrombospondin-1 precursor	IPI00296099	2	4.04	99	AQGYSGLSVJ	1296.79	0.05	2		0.604464	0.597075	0.346096	66.9638
				99	FYVVMWJ	1259.85	0.14	2		0.201633	0.197162
Thymidylate kinase	IPI00013862	2	2.36	99	SIEAVHEDIR	1311.81	0.11	2		2.02866	2.01801	2.02333	0.372187
Thymocyte nuclear protein 1	IPI00383163	2	2	99	EAYPDHTQFEJ	1651.98	0.17	3		2.15461	1.79681	1.9676	12.8583
Thymosin beta-10	IPI00220827	1	2	99	NTLPTJETIEQEJ	1961.98	-0.12	3	1.03507			1.03507
Transaldolase	IPI00550488	2	3.06	91	IYNYYJ	1150.7	0.07	2		0.666405	0.896507	0.888184	19.4031
				99	SYEPLEDPGVJ	1520.97	0.16	2		0.972508	1.07109
Transcription elongation factor B polypeptide 1	IPI00300341	2	1.53	97	VCMYFTYJ	1387.82	0.16	2		0.945354	1.31632	1.11552	23.5145
Transcription elongation regulator 1	IPI00247871	2	2	99	EEAIQNFJ	1265.76	0.07	2		1.78853	1.92334	1.85471	5.13959
Transcription intermediary factor 1-beta	IPI00438229	1	2.14	99	MIVDPVEPHGEMJ	1768.78	-0.13	3	3.76251			3.76251
Transcriptional repressor p66 alpha	IPI00410330	2	1.7	98	GVLHTFSPSPJ	1456.98	0.15	3		1.2929	1.24344	1.26793	2.75807
Transducin beta-like 3	IPI00383410	2	1.57	97	LDDHALTGASDSR	1500.89	0.15	3		1.58831	1.3855	1.48345	9.66736
Transferrin receptor protein 1	IPI00022462	1	1.55	97	QVDGDNSHVEMJ	1645.82	0.02	3	1.25712			0.720378	57.0493
		2	2.01	99	LAVDEEENADNNTJ	1848.97	0.07	2		0.549939	0.540743
Transformation/transcription domain-associated protein	IPI00069084	2	2.09	99	TIPNVIISHR	1292.86	0.09	3		3.51741	1.52007	2.3123	61.0791
Transgelin	IPI00216138	1	10	99	AAEDYGVIJ	1252.5	-0.19	2	0.28074			0.202965	57.5385
				99	GDPNWFMJ	1281.46	-0.18	2	0.438501
				99	TDMFQTVDLFEGJ	1817.82	-0.09	3	0.382601
		2	6	99	EFTESQLQEGJ	1582.88	0.07	2		0.208504	0.140607
				99	GDPNWFMJ	1281.62	-0.02	2		0.193237	0.138259
				99	HVIGLQMGSNR	1354.85	0.11	2		0.121264	0.130659
Transgelin 2	IPI00550363	2	4	99	GASQAGMTGYGMPR	1526.83	0.11	2		0.216682	0.170226	0.197488	10.4976
				99	NFSDNQLQEGJ	1566.86	0.07	2		0.195636	0.210798
Transitional endoplasmic reticulum ATPase	IPI00022774	1	2.91	99	LEILQIHTJ	1381.69	-0.17	3	1.70183			1.70183
Transketolase	IPI00021716	1	2.15	99	ISSDLDGHPVPJ	1551.77	-0.09	3	1.8245			1.8245
Translation initiation factor eIF-2B beta subunit	IPI00028083	1	1.52	97	SDESDQQESLHJ	1689.82	0.02	3	1.43802			1.43802
Transmembrane emp24 domain containing protein 10 precursor	IPI00028055	1	4	99	ITDSAGHILYSJ	1591.78	-0.1	3	1.2256			1.31206	9.64861
				99	LJPLEVELR	1383.7	-0.17	3	1.40463
Transmembrane protein 2-like	IPI00291170	2	1.46	95	GVIVHVIDPJ	1364.04	0.2	3		0.644813	0.60937	0.626841	3.9981
Treacher Collins syndrome protein	IPI00298696	2	3.19	91	TNVVTMPTAHPR	1466.85	0.06	3		2.16704	2.66951	2.40519	14.7723
Trifunctional enzyme alpha subunit, mitochondrial precursor	IPI00031522	1	1.52	97	GLYPAPLJ	1145.57	-0.14	2	1.68289			1.69053	2.95268
		2	2.16	98	GLYPAPLJ	1145.86	0.16	2		1.64567	1.74451
Trifunctional enzyme beta subunit, mitochondrial precursor	IPI00022793	2	4	99	AALTGLLHR	1094.78	0.11	2		2.09049	2.33879	1.81153	23.9581
				99	LEQDEYALR	1279.78	0.13	2		1.50445	1.46408
Trifunctional purine biosynthetic protein adenosine-3	IPI00218408	2	2	99	TVAPMPPAQDHJ	1578.91	0.06	3		1.57784	1.53896	1.55828	1.76442
Triosephosphate isomerase 1	IPI00465028	1	12	99	DCGATWVVLGHSER	1718.77	-0.04	3	1.19827			1.26083	27.0824
				99	FFVGGNWJ	1241.56	-0.12	2	1.76301
				99	HVFGESDELIGQJ	1745.82	-0.1	3	1.53227
				99	LDEREAGITEJ	1547.76	-0.08	3	1.40184
				99	TATPQQAQEVHEJ	1753.92	0	3	1.41674
				99	VVLAYEPVWAIGTGJ	1889.91	-0.19	3	1.93086
		2	9	99	DCGATWVVLGHSER	1718.98	0.18	3		0.786032	0.775013
				90	FFVGGNWJ	1241.84	0.16	3		1.48003	1.1528
				99	HVFGESDELIGQJ	1746.08	0.16	2		1.16945	1.02739
				99	IAVAAQNCUJ	1558.02	0.18	3		0.972726	1.14832
				99	LDEREAGITEJ	1547.97	0.12	2		1.78242	1.32157
TRIP protein	IPI00006207	2	4.01	99	CEMSEHPSQTVR	1592.78	0.09	3		0.74383	0.748635	0.609928	23.5017
				99	SAVEAQNEVTENPJ	1803.02	0.1	2		0.512099	0.485305
Triple functional domain protein	IPI00479523	2	1.55	97	UQLLLJDFLJ	1856.33	0.16	2		0.289528	0.328268	0.30829	8.88573
Tropomyosin 1 alpha chain	IPI00216135	2	7.05	99	ATDAEADVASLNR	1475.87	0.13	2		0.232276	0.220746	0.164823	37.5253
				99	JATDAEADVASLNR	1748.09	0.15	2		0.112867	0.12753
Tropomyosin 3	IPI00382894	1	3.53	97	EQAEAEVASLNRR	1615.78	-0.06	3	1.91316			1.49201	32.2091
		2	10.64	99	AREQAEAEVASLNR	1687.05	0.16	2		2.16355	1.72875
				99	EQAEAEVASLNR	1459.89	0.14	3		1.7195	1.60021
				99	EQAEAEVASLNRR	1615.97	0.12	3		1.03314	0.809103
Tropomyosin 4	IPI00010779	1	12.02	99	EJAEGDVAALNR	1559.77	-0.09	3	0.834145			0.854244	37.3168
				99	IQLVEEELDRAQER	1870.85	-0.15	3	0.742377
				99	LEEAEJAADESER	1763.74	-0.14	3	0.852779
				99	RIQLVEEELDR	1542.77	-0.09	3	1.40743
		2	5.28	99	EJAEGDVAALNR	1559.98	0.13	3		0.607518	0.615406
				99	KIQALQQQADEAEDR	1886.12	0.16	3		1.37981	0.739582
Tropomyosin beta chain	IPI00220709	1	4	99	SEERAEVAESR	1405.6	-0.09	3	0.375148			0.38
Tu translation elongation factor, mitochondrial	IPI00027107	2	4	99	TVVTGIEMFHJ	1548.98	0.12	2		2.98732	2.52332	2.58442	10.4531
				99	YEEIDNAPEER	1507.77	0.07	2		2.49594	2.3712
Tubulin alpha-ubiquitous chain	IPI00387144	1	13.7	99	AVFVDLEPTVIDEVR	1844.88	-0.12	3	2.03319			1.61926	29.9878
				98	FDLMYAJ	1174.44	-0.19	2	1.54096
				99	IHFPLATYAPVISAEJ	2044.1	-0.06	4	2.16362
				99	IHFPLATYAPVISAEJ	2044.05	-0.12	3	2.28676
				99	LSVDYGJ	1068.44	-0.17	2	1.361
				99	QLFHPEQLITGJ	1697.9	-0.07	3	2.0304
				99	TIGGGDDSFNTFFSETGAGJ	2294.92	-0.17	3	1.76099
		2	5.37	91	LSVDYGJ	1068.63	0.01	2		0.928125	1.09311
Tubulin beta-2 chain	IPI00011654	1	16.59	99	AILVDLEPGTMDSVR	1758.81	-0.13	3	1.8995			1.50785	27.0206
				99	EVDEQMLNVQNJ	1733.71	-0.19	3	2.05446
				99	LHFFMPGFAPLTSR	1763.86	-0.07	3	1.86611
				99	NMMAACDPR	1197.3	-0.19	2	1.41115
				99	TAVCDIPPR	1160.42	-0.16	2	1.55572
		2	10.97	99	EVDEQMLNVQNJ	1734.05	0.15	2		0.979596	1.13156
Tubulin beta-3 chain	IPI00013683	1	2	99	YLTVATVFR	1212.6	-0.1	2	1.49267			1.49267
Tubulin-specific chaperone A	IPI00217236	2	1.7	98	LVLDSVJ	1060.83	0.15	2		1.39115	1.59451	1.48936	9.65494
Type I sigma receptor	IPI00218268	2	2	99	QYAGLDHELAFSR	1650.03	0.19	3		1.50991	1.29597	1.39886	10.8141
Tyrosine-protein phosphatase, non-receptor type 11	IPI00298347	2	2.15	99	GVDGSFLARPSJ	1521.04	0.19	3		1.38842	1.18364	1.28195	11.2954
Tyrosine-protein phosphatase, non-receptor type 13	IPI00030246	2	1.21	92	JPIPGIDVLSJ	1598.18	0.17	3		1.22125	1.22098	1.22111	0.0159516
U1 small nuclear ribonucleoprotein 70 kDa	IPI00290204	2	2	99	EFEDPRDAPPPTR	1669.91	0.08	3		2.26955	1.85404	2.0513	14.323
U5 small nuclear ribonucleoprotein 200 kDa helicase	IPI00420014	2	2.09	99	NIEMTQEDVR	1377.75	0.07	2		1.96704	2.16465	1.73795	20.5325
		3	2	99	QVLDLEDLVFTQGSHFMANKR	2736.44	0.0206776	4		1.46227	1.46529
U5 snRNP-associated 102 kDa protein	IPI00305068	2	1.72	98	AEVLWLMGAJ	1405	0.2	3		2.31131	2.1756	2.24243	4.2794
U6 snRNA-associated Sm-like protein LSm3	IPI00219229	1	2	99	GDGVVLVAPPLR	1335.61	-0.2	2	2.4793			2.4793
Ubiquilin-2	IPI00409659	1	2	99	GPAAAQGSAAAPAEPJ	1680.89	-0.02	3	1.98692			1.98692
Ubiquinol-cytochrome-c reductase complex core protein 2, mitochondrial precursor	IPI00305383	2	2.36	98	TIAQGNLSNTDVQAAJ	1918.21	0.16	3		1.29279	1.53684	1.40954	12.2429
Ubiquinol-cytochrome-c reductase complex core protein I, mitochondrial precursor	IPI00013847	2	2.05	99	IAEVDASVVR	1201.83	0.14	2		2.51349	2.41222	2.46234	2.90826
Ubiquitin associated protein 2-like	IPI00029019	2	2	99	NPSDSAVHSPFTJ	1674.01	0.14	3		1.47632	1.69767	1.58313	9.88686
Ubiquitin carboxyl-terminal hydrolase 14	IPI00219913	2	1.41	96	PLYSVTVJ	1193.83	0.09	2		1.45865	1.51426	1.4862	2.64569
Ubiquitin carboxyl-terminal hydrolase isozyme L1	IPI00018352	1	4.35	99	EFTEREQGEVR	1522.73	-0.03	3	1.0211			0.852369	22.1114
				99	FSAVALCJ	1171.53	-0.11	2	1.03523
		2	2.81	99	FSAVALCJ	1171.75	0.11	2		0.663351	0.752771
Ubiquitin-activating enzyme E1	IPI00026119	2	4	99	AENYDIPSADR	1393.75	0.08	2		1.20304	1.01007	1.25713	16.9334
				99	ERLDQPMTEIVSR	1717.04	0.15	3		1.50336	1.36717
Ubiquitin-conjugating enzyme E2 L3	IPI00021347	2	2	99	ADLAEEYSJ	1312.72	0.05	2		1.40664	1.48721	1.44636	3.93923
Ubiquitin-conjugating enzyme E2 M	IPI00022597	2	2.02	99	FVFSFJ	1061.76	0.15	2		1.38428	1.75054	1.55668	16.6371
Ubiquitin-conjugating enzyme E2 variant 2 (MMS2)	IPI00019600	1	4	99	WTGMIIGPPR	1270.56	-0.14	2	2.12092			2.09864	12.6996
				99	YPEAPPSVR	1158.49	-0.14	2	2.48365
		2	2	99	YPEAPPSVR	1158.67	0.04	2		1.90434	1.93373
Ubiquitin-like 1 activating enzyme E1A	IPI00033130	2	2.01	99	LWGLEAQJ	1231.86	0.14	2		1.70205	1.92289	1.80911	8.6317
UBX domain-containing protein 2	IPI00293946	2	2	99	VTSSEPPNPASSSJ	1674.95	0.07	2		1.38723	1.62312	1.50055	11.1163
UMP-CMP kinase	IPI00514929	2	1.54	97	EMDQTMAANAQJ	1624.85	0.06	3		1.77108	1.27708	1.50393	23.2263
Uncharacterized hematopoietic stem/progenitor cells protein MDS028	IPI00299911	1	2	99	AFCAGLYACJ	1425.48	-0.17	2	0.837562			0.837562
Uridine 5'-monophosphate synthase	IPI00003923	2	2	99	GLQEVGLPLHR	1361.9	0.11	3		1.82	1.35	1.56748	21.2022
Uroporphyrinogen decarboxylase	IPI00301489	2	2.02	99	QMLDDFGPHR	1358.85	0.19	3		1.24382	1.19303	1.21816	2.94828
UTP-glucose-1-phosphate uridylyltransferase 1	IPI00014919	2	2.09	99	LVEIAQVPJ	1283.98	0.17	2		0.651792	0.668049	0.659871	1.74212
Vacuolar ATP synthase catalytic subunit A, ubiquitous isoform	IPI00007682	2	4	99	LPANHPLLTGQR	1459.92	0.08	3		0.961385	1.06439	1.02892	8.26203
				99	TALVANTSNMPVAAR	1658.96	0.07	2		0.963566	1.1367
Vacuolar ATP synthase subunit D	IPI00001568	2	2.02	99	VNAIEHVIIPR	1404.01	0.16	3		0.982868	1.00392	0.993337	1.49848
Vacuolar protein sorting 29	IPI00170796	2	2	99	TLAGDVHIVR	1223.82	0.11	3		1.11645	1.29497	1.2024	10.498
Valyl-tRNA synthetase	IPI00000873	2	2	99	ITPAHDQNDYEVGQR	1886.02	0.12	3		1.7135	1.61586	1.66396	4.1494
Vasodilator-stimulated phosphoprotein	IPI00301058	1	2	99	TPJDESANQEEPEAR	1987.92	-0.05	3	1.57776			1.57776
Vasorin	IPI00395488	2	2	99	ESHVTLASPEETR	1598.89	0.08	3		0.447214	0.383036	0.413883	10.9647
Vesicle transport through interaction with t-SNAREs homolog 1B	IPI00386818	2	2	99	GLHEDLQGVPER	1492.91	0.12	3		1.29115	1.09903	1.19123	11.404
Vigilin	IPI00022228	1	2.01	99	IEGDPQGVQQAJ	1556.77	-0.08	2	1.06132			0.969292	16.1381
		2	3.81	91	IEGDPQGVQQAJ	1556.9	0.06	3		1.17578	0.895389
				99	RELLELASR	1229.88	0.16	3		0.998571	0.766854
Vimentin	IPI00418471	1	22.33	99	DGQVINETSQHHDDLE	1979.83	-0.07	3	1.62668			1.15801	32.8913
				91	EJLQEEMLQR	1590.79	-0.08	3	1.60758
				99	ILLAELEQLJ	1456.78	-0.13	3	1.80198
				99	ILLAELEQLJGQGJ	1971.13	-0.09	4	1.51891
				96	ILLAELEQLJGQGJ	1971.12	-0.09	3	1.23988
				99	ISLPLPNFSSLNLR	1713.84	-0.15	3	1.31488
				99	JVESLQEEIAFLJ	1965.05	-0.11	3	1.63196
				99	MFGGPGTASRPSSSR	1637.77	-0.05	3	1.41752
				99	QQYESVAAJ	1310.66	-0.05	2	2.17232
				99	QVDQLTNDJ	1347.55	-0.18	2	1.64158
				99	TYSLGSALRPSTSR	1638.79	-0.1	3	1.20852
				99	VEVERDNLAEDIMR	1831.88	-0.04	3	1.87667
		2	24.48	99	DGQVINETSQHHDDLE	1979.99	0.09	3		1.20969	1.47693
				99	DGQVINETSQHHDDLE	1979.97	0.07	2		0.650374	0.835481
				97	DNLAEDIMR	1219.58	-0.02	2		0.999443	0.944345
				99	EEAENTLQSFR	1466.67	-0.05	2		0.894973	0.988047
				99	EJLQEEMLQR	1591.01	0.14	2		0.714714	0.966587
				99	EYQDLLNVJ	1408.83	0.04	2		0.938484	0.840622
				99	FADLSEAANR	1236.72	0.1	2		0.966946	1.0465
				99	FANYIDJ	1157.75	0.11	2		0.994427	1.02918
				99	MALDIEIATYR	1438.78	0.02	2		0.968146	1.02907
				99	MFGGPGTASRPSSSR	1637.93	0.11	2		0.990937	1.06293
				99	SLYASSPGGVYATR	1571.92	0.11	2		0.924744	1.11513
				99	SLYASSPGGVYATR	1571.9	0.09	3		1.0688	1.10283
				99	TNEKVELQELNDR	1731.03	0.13	3		2.3087	1.67957
				99	TYSLGSALRPSTSR	1638.82	-0.06	3		0.985158	1.03846
				99	TYSLGSALRPSTSR	1638.97	0.08	2		0.905878	1.03622
Vinculin	IPI00291175	2	8.01	99	ALIQCAJ	1079.74	0.13	2		0.652337	0.713316	0.652335	14.0913
				99	NQWIDNVEJ	1432.9	0.15	2		0.624856	0.662684
				99	AVAGNISDPGLQJ	1556.97	0.08	2		0.752554	0.799714
				99	DPSASPGDAGEQAIR	1613.79	0	2		0.551139	0.675091
				99	DPSASPGDAGEQAIR	1613.83	0.04	3		0.48211	0.670844
Vitamin K epoxide reductase complex subunit 1-like protein 1	IPI00166079	2	2	99	ALCDLGPWVJ	1434.96	0.2	3		1.23772	1.47291	1.3502	12.3169
Voltage-dependent anion-selective channel protein 2	IPI00024145	2	2.72	99	GFGFGLVJ	1111.82	0.16	2		1.0869	1.44474	1.25311	20.1921
Voltage-dependent anion-selective channel protein 3	IPI00031804	2	2.69	99	LTLSALIDGJ	1318.01	0.19	3		1.39562	1.46832	1.43151	3.59111
Von Hippel-Lindau binding protein 1	IPI00334159	2	1.52	97	VYNWDVJ	1210.76	0.1	2		2.18929	1.74853	2.26337	26.0471
		3	2	99	FLLADNLYCK	1532.79	-0.00536138	2		2.18029	3.14436
WDR55 protein	IPI00302990	2	2	99	AIHVLDVEQGQLER	1750.08	0.13	3		1.91634	1.43289	1.65708	20.6295
WD-repeat protein 1	IPI00216256	2	2.02	99	VINSVDIJ	1174.78	0.06	2		0.783633	0.757577	0.770495	2.39126
WD-repeat protein 18	IPI00032533	2	2.01	99	LGLHQQGSEPSYLDR	1843.05	0.11	3		1.34382	1.52756	1.43275	9.06802
Wolframin	IPI00008711	1	2	99	DAAAPAEPQAQHTR	1605.79	-0.02	3	0.663652			0.663652
YAP1 protein	IPI00216919	1	2	99	TANVPQTVPMR	1356.54	-0.19	2	1.65804			1.65804
Yeast sds22 homolog; Protein phosphatase-1 regulatory subunit 7 alpha2	IPI00033600; IPI00395771	2	2.09	99	JVMLALPSVR	1401.06	0.18	3		1.09475	0.956081	1.02307	9.5845
Yip1 domain family, member 6	IPI00061403	2	2	99	FMHVLYPR	1205.83	0.17	3		1.5135	1.52007	1.51678	0.306148
Zinc finger homeodomain 4 protein	IPI00328754	2	1.57	97	KQTKPNJ	1130.68	-0.02	2		1.61525	1.24188	1.41631	18.6409
Zinc finger protein 503	IPI00304992	2	2	99	FATSEELLSHLR	1545.99	0.15	3		1.86007	1.6884	1.77215	6.84973
Zinc-finger protein ZPR1	IPI00025244	2	2	99	LVQIPHFJ	1268.95	0.16	3		1.5062	1.50129	1.50374	0.230599
Zyxin	IPI00020513	1	1.52	97	QHPVPPPAQNQNQVR	1852.97	-0.02	3	0.890977			0.890977
