# Supplementary material for: Comparative proteome analysis of human epithelial ovarian cancer
Source: Proteome Sci. 2007 Sep 24;5:16. doi: 10.1186/1477-5956-5-16 (PMC2072939; doi:10.1186/1477-5956-5-16)
Supplement: Additional file 2 — Statistically significant differential expression ratios that meet the 90% confidence criteria. Listing of differentially expressed proteins between TOV-81D and TOV-112D cell lines taken into consideration for this study. [file 1477-5956-5-16-S2.xls]

## Sheet: Feuil1
iTRAQ analysis of differentially expressed proteins between human epithelial ovarian cancer cell lines TOV-112D and TOV-81D†.
Accession	Entrez Gene	GO	Gene	SwissProt	Description	Number of unique peptides	Protein ratio (112D/81D)	%RSD	Validation	**(p=0.05) *(p=0.10)
IPI00008557	10642	RNA metabolism / protein biosynthesis	IGF2BP1	Q9NZI8	Insulin-like growth factor 2 mRNA-binding protein 1	2	11.9	81		**
IPI00005996	8091	Transcription	HMGA2	P52926	High mobility group protein HMGI-C	2	8.1	100		**
IPI00218914	216	Response to stress	ALDH1A1	P00352	Aldehyde dehydrogenase 1A1	6	5.8	43	2D	**
IPI00021033	1281	Cell adhesion	COL3A1	P02461	Collagen alpha-1(III) chain precursor	4	5	79	2D	**
IPI00014424	1917	Protein biosynthesis	EEF1A2	Q05639	Elongation factor 1-alpha 2	3	4.2	80	2D	**
IPI00028376	1678	Transport / protein metabolism	TIMM8A	O60220	Mitochondrial import inner membrane translocase subunit Tim8 A	2	4.2	14		**
IPI00030131	7112	Cytoskeleton organizationanisation	TMPO	P42167	Lamina-associated polypeptide 2, isoforms beta/gamma	3	3.8	21		**
IPI00329745	10128	RNA metabolism	LRPPRC	P42704	130 kDa leucine-rich protein	3	3.8	30		**
IPI00301189	51477	Lipid biosynthesis	ISYNA1	Q9NPH2	Myo-inositol 1-phosphate synthase A1	2	3.7	23		**
IPI00165467	10643	RNA metabolism / protein biosynthesis	IGF2BP3	O00425	Insulin-like growth factor 2 mRNA-binding protein 3	3	3.3	50		**
IPI00292387	9221	RNA metabolism	NOLC1	Q14978	Nucleolar phosphoprotein p130	2	3.3	22		**
IPI00218493	3251	Puridine salvage	HPRT1	P00492	Hypoxanthine-guanine phosphoribosyltransferase	2	3.1	15		**
IPI00218918	301	Membranes binding / cell motility	ANXA1	P04083	Annexin A1	7	3	41	2D&WB	**
IPI00216044	22913	RNA metabolism	RALY	Q9UKM9	RNA-binding protein Raly	2	3	18		**
IPI00304596	4841	RNA metabolism / Transcription	NONO	Q15233	Non-POU domain-containing octamer-binding protein	3	2.9	17		*
IPI00001661	1104	Chromatin binding	RCC1	Q6NT97	Regulator of chromosome condensation 1	2	2.9	20	2D	*
PI00008575	10657	Signal transduction	KHDRBS1	Q07666	KH domain-containing, RNA-binding, signal transduction-associated protein 1 (Sam68)	3	2.8	20		*
IPI00394665	103	RNA metabolism / Response to stress	ADAR	P55265	Double-stranded RNA-specific adenosine deaminase	2	2.8	28		*
IPI00003881	3185	RNA metabolism	HNRPF	P52597	Heterogeneous nuclear ribonucleoprotein F	2	2.7	8		*
IPI00375441	8880	Transcription	FUBP1	Q96AE4	Far upstream element-binding protein 1	4	2.6	39	2D	*
IPI00004534	5198	Purine biosynthesis	PFAS	O15067	Phosphoribosylformylglycinamidine synthase;	2	2.6	23		*
IPI00018534	8340	Chromatin binding	HIST1H2BL	Q99880	Histone H2B type 1-L	4	2.6	26		*
IPI00334190	30968	Cell adhesion / proliferation	STOML2	Q9UJZ1	Stomatin-like protein 2	2	2.6	9		*
IPI00304692	27316	RNA metabolism	RBMX	P38159	Heterogeneous nuclear ribonucleoprotein G	3	2.6	7		*
IPI00455457	440686	Chromatin binding	HIST2H3C	Q5TEC6	Histone 2, H3, pseudogene 2	2	2.6	35		*
IPI00217506	4691	Chromatin binding	NCL	P19338	Nucleolin	5	2.6	15		*
IPI00027107	7284	Protein biosynthesis	TUFM	P49411	Elongation factor Tu, mitochondrial precursor	2	2.6	11		*
IPI00099730	23524	RNA metabolism	SRRM2	Q9UHA8	Serine/arginine repetitive matrix protein 2	3	2.6	17		*
IPI00296337	5591	Response to stress	PRKDC	P78527	DNA-dependent protein kinase catalytic subunit	4	2.5	16		*
IPI00013256	1478	RNA metabolism	CSTF2	P33240	Cleavage stimulation factor 64 kDa subunit	2	2.5	38		*
IPI00220362	3336	Response to stress	HSPE1	P61604	10 kDa heat shock protein, mitochondrial	5	2.5	33		*
IPI00479786	8570	RNA metabolism	KHSRP	Q5U4P6	KHSRP protein	3	2.5	19		*
IPI00470525	5836	Metabolism	PYGL	P06737	Glycogen phosphorylase, liver form	2	2.5	32		*
IPI00217465	3006	Chromatin binding	HIST1H1C	P16403	Histone H1.2	4	2.5	25		*
IPI00220967	6238	Protein biosynthesis	RRBP1	Q9P2E9	Ribosome-binding protein 1	3	0.59	58		*
IPI00219365	4478	Cell motility / Cytoskeleton organization	MSN	P26038	Moesin	6	0.56	20		*
IPI00020557	4035	Transport	LRP1	Q07954	Low-density lipoprotein receptor-related protein 1 precursor	4	0.56	42		*
IPI00021405	4000	Cytoskeleton organization	LMNA	P02545	Lamin-A/C	5	0.56	38	2D	*
IPI00398002	5339	Cytoskeleton organization	PLEC1	Q15149	Plectin-1	11	0.56	43		*
IPI00005707	9902	Collagen matrices remodelling / cell motility	MRC2	Q9UBG0	Macrophage mannose receptor 2 precursor	2	0.56	20		*
IPI00298994	7094	Cell motility / Cytoskeleton organization	TLN1	Q9Y490	Talin-1	5	0.53	38		*
IPI00021812	79026	Membrane differentiation / repair	AHNAK	Q09666	Neuroblast differentiation-associated protein AHNAK	7	0.52	37		*
IPI00015842	5954	Endoplasmic reticulum regulation	RCN1	Q15293	Reticulocalbin-1 precursor	2	0.52	78	2D	*
IPI00328230	6711	Cytoskeleton organization	SPTBN1	Q01082	Spectrin beta chain, brain 1	5	0.51	26		*
IPI00013508	87	Cell motility / cell adhesion	ACTN1	P12814	Alpha-actinin-1	2	0.48	12		*
IPI00335168	4637	Cytoskeleton organization	MYL6	P60660	Myosin light polypeptide 6	3	0.47	41		*
IPI00032140	871	Urokinas regulation	SERPINH2	P50454	Serpin H1 precursor	2	0.45	58		*
IPI00221226	309	Membranes binding / cell motility	ANXA6	P08133	Annexin A6	3	0.45	55	2D	*
IPI00010796	5034	Protein metabolism / collagen biosynthesis	P4HB	P07237	Protein disulfide-isomerase precursor	6	0.44	41		*
IPI00141318	10970	Cytoskeleton organization	CKAP4	Q07065	Cytoskeleton-associated protein 4	4	0.44	23	2D	*
IPI00216682	1266	Cytoskeleton organization	CNN3	Q15417	Calponin-3	3	0.42	22		*
IPI00019502	4627	Cellular morphology / Cytosqueleton organizationanizationanisation	MYH9	P35579	Myosin-9	18	0.42	82		*
IPI00000105	9961	Response to stress	MVP	Q14764	Major vault protein	3	0.4	87		**
IPI00455315	302	Membranes binding / cell motility	ANXA2	P07355	Annexin A2	3	0.4	33		**
IPI00477536	2317	Cell motility / Cytoskeleton organization / signal transduction	FLNB	Q60FE7	Filamin B	2	0.38	47		**
IPI00333541	2316	Cell motility / Cytoskeleton organization / signal transduction	FLNA	P21333	Filamin-A	10	0.36	46		**
IPI00296099	7057	Cell motility / cell adhesion	THBS1	P07996	Thrombospondin-1 precursor	2	0.35	67		**
IPI00013808	81	Cell motility / cell adhesion	ACTN4	O43707	Alpha-actinin-4	2	0.33	22		**
IPI00029111	1809	Pyrimidine metabolism	DPYSL3	Q6DEN2	Dihydropyrimidinase-like 3 protein (DPYSL3 protein)	4	0.3	85	2D	**
IPI00554788	3875	Cytoskeleton organizationanisation	KRT18	P05783	Keratin-18	2	0.29	19		**
IPI00306604	3678	Cell adhesion	ITGA5	P08648	Integrin alpha-5 precursor	2	0.29	45		**
IPI00163187	6624	Cytoskeleton organization / cell motility	FSCN1	Q16658	Fascin	2	0.24	18	2D	**
IPI00031008	3371	Cell adhesion	TNC	P24821	Tenascin-C	2	0.23	71		**
IPI00182373	8974	Collagen biosynthesis	P4HA2	O15460	Prolyl 4-hydroxylase subunit alpha-2 precursor	5	0.22	22	2D	**
IPI00472165	5352	Collagen biosynthesis	PLOD2	O00469	Procollagen-lysine,2-oxoglutarate 5-dioxygenase 2 precursor;	3	0.21	55	2D	**
IPI00550363	8407	Cytoskeleton organization / cell motility	TAGLN2	P37802	Transgelin-2	2	0.2	11	2D&WB	**
IPI00216138	6876	Cytoskeleton organization / cell motility	TAGLN	Q01995	Transgelin	5	0.2	58		**
IPI00008494	3383	Cell adhesion	ICAM1	P05362	Intercellular adhesion molecule 1 precursor (ICAM1)	4	0.17	35		**
IPI00216135	7168	Cell motility / cell adhesion	TPM1	P09493	Tropomyosin alpha-1 chain	2	0.16	38	2D	**
IPI00007118	5054	Cell adhesion / motility / urokinase regulation	SERPINE1	P05121	Plasminogen activator inhibitor 1 precursor (PAI-1)	2	0.15	27	2D	**
IPI00414283	2335	Cell motility /cell adhesion	FN1	P02751	Fibronectin precursor	2	0.11	8		**
IPI00026663	220	Response to stress	ALDH1A3	P47895	Aldehyde dehydrogenase 1A3	3	0.11	39	2D	**
IPI00442073	1465	Cell motility	CSRP1	P21291	Cysteine and glycine-rich protein 1	3	0.08	255		**
IPI00297646	1277	Cell adhesion	COL1A1	P02452	Collagen alpha-1(I) chain precursor	5	0.08	50		**
IPI00178352	2318	Cell motility / Cytoskeleton organization / signal transduction	FLNC	Q14315	Filamin-C	3	0.07	39		**
†Selected protein expression ratios were confirmed by western blot (WB) analysis. Differentially expressed proteins also identified by comparative two-dimensional electrophoresis are indicated (2D).
%RSD = (standard deviation/mean) x 100 ; p = Generalized logistic distribution's p-values
